# Supplementary material for: Crystal structure of bis­(μ2-4-tert-butyl-2-formyl­phenolato)-1:2κ3 O 1,O 2:O 1;3:4κ3 O 1,O 2:O 1-bis­(4-tert-butyl-2-formyl­phenolato)-2κ2 O 1,O 2;4κ2 O 1,O 2-di-μ3-methoxido-1:2:3κ3 O;1:3:4κ3 O-di-μ2-methoxido-1:4κ2 O;2:3κ2 O-tetra­copper(II)
Source: Acta Crystallogr E Crystallogr Commun. 2015 Feb 28;71(Pt 3):324–6. doi: 10.1107/S205698901500376X (PMC4350740; doi:10.1107/S205698901500376X)
Supplement: Supplementary file 1 [file e-71-00324-sup1.cif]

##############################################################################
#                                                                            #
# This CIF contains the data in a paper accepted for publication in          #
# Acta Crystallographica Section E. It conforms to the requirements of       #
# Notes for Authors for Acta Crystallographica Section E, and has been       #
# peer reviewed under the auspices of the IUCr Commission on Journals.       #
#                                                                            #
# Full details of the Crystallographic Information File format               #
# are given in the paper "The Crystallographic Information File (CIF):       #
# a New Standard Archive File for Crystallography" by S. R. Hall, F. H.      #
# Allen and I. D. Brown [Acta Cryst. (1991), A47, 655-685].                  #
#                                                                            #
# The current version of the core CIF dictionary is obtainable from          #
# ftp://ftp.iucr.org/pub/cif_core.dic.                                       #
#                                                                            #
# Software is freely available for graphical display of the structure(s)     #
# in this CIF. For information consult the CIF software page                 #
# http://www.iucr.org/resources/cif/software.                                #
#                                                                            #
# This file may be used for bona fide research purposes within the           #
# scientific community so long as proper attribution is given to the journal # 
# article from which it was obtained.                                        #
#                                                                            #
##############################################################################
data_general
_audit_creation_method
;
  Olex2 1.2
  (compiled 2013.04.25 svn.r2679, GUI svn.r4466)
;
_journal_date_recd_electronic     2015-02-02
_journal_date_accepted     2015-02-23
_journal_name_full     'Acta Crystallographica, Section E'
_journal_year     2015
_journal_volume     71
_journal_issue      3
_journal_page_first     324
_journal_page_last     326
_journal_paper_category     GM
_journal_paper_doi     10.1107/S205698901500376X
_journal_coeditor_code     WM5122
_publ_contact_author_name     'Marc-Heinrich Prosenc'
_publ_contact_author_address
;
TU Kaiserslautern
Physikalische Chemie
Erwin-Schr\"odinger-Strasse 52
D-67663 Kaiserslautern
;
_publ_contact_author_email     'prosenc@chemie.uni-kl.de'
_publ_contact_author_fax     '+49 631 205-5267 '
_publ_contact_author_phone     ' +49 631 205-5185 '
_publ_section_title
;\
Crystal structure of
bis(\m~2~-4-<i>tert</i>-butyl-2-formylphenolato)-1:2\k^3^<i>O</i>^1^,\
<i>O</i>^2^:<i>O</i>^1^;3:4\k^3^<i>O</i>^1^,<i>O</i>^2^:<i>O</i>^1^-bis(4-\
<i>tert</i>-butyl-2-formylphenolato)-2\k^2^<i>O</i>^1^,<i>O</i>^2^;\
4\k^2^<i>O</i>^1^,<i>O</i>^2^-di-\m~3~-methoxido-1:2:3\k^3^<i>O</i>;1:3:\
4\k^3^<i>O</i>-di-\m~2~-methoxido-1:4\k^2^<i>O</i>;2:3\k^2^<i>O</i>-\
tetracopper(II)
;
loop_
    _publ_author_name
    _publ_author_footnote
    _publ_author_address
    'Bugenhagen, Bernhard Eberhard Christian' .
;
Institute for Inorganic and Applied Chemistry
University of Hamburg
Martin-Luther-King-Platz 6
D-20146 Hamburg
Germany
;
    'Prosenc, Marc Heinrich' prosenc@chemie.uni-kl.de
;
TU Kaiserslautern
Physikalische Chemie
Erwin-Schr\"odinger-Strasse 52
D-67663 Kaiserslautern
Germany
.
;
_publ_section_synopsis
;
The dinuclear title compound crystallizes as a dimer forming a tetranuclear
copper(II) complex, [Cu~4~(CH~3~O)~4~(C~11~H~13~O~2~)~4~], in the solid state.
In this complex, all Cu^II^ atoms have a square-pyramidal coordination sphere,
with long axial and short basal Cu---O distances.
;
data_I
_database_code_depnum_ccdc_archive     'CCDC 1050914'
_chemical_name_systematic
;\
Bis(\m~2~-4-<i>tert</i>-butyl-2-formylphenolato)-\
1:2\k^3^<i>O</i>^1^,<i>O</i>^2^:<i>O</i>^1^;\
3:4\k^3^<i>O</i>^1^,<i>O</i>^2^:<i>O</i>^1^-\
bis(4-<i>tert</i>-butyl-2-formylphenolato)-\
2\k^2^<i>O</i>^1^,<i>O</i>^2^;4\k^2^<i>O</i>^1^,<i>O</i>^2^-\
di-\m~3~-methoxido-1:2:3\k^3^<i>O</i>;1:3:4\k^3^<i>O</i>-\
di-\m~2~-methoxido-1:4\k^2^<i>O</i>;2:3\k^2^<i>O</i>-tetracopper(II)
;
_chemical_name_common     ?
_chemical_formula_moiety     'C48 H64 Cu4 O12'
_chemical_formula_sum     'C48 H64 Cu4 O12'
_chemical_formula_iupac     '[Cu4 (C H3 O)4 (C11 H13 O2)4]'
_chemical_formula_weight     1087.15
_chemical_melting_point     ?
_shelx_space_group_comment
;
The symmetry employed for this shelxl refinement is uniquely defined
by the following loop, which should always be used as a source of
symmetry information in preference to the above space-group names.
They are only intended as comments.
;
_space_group_crystal_system     monoclinic
_space_group_name_H-M_alt     'P 21/n'
_space_group_name_Hall     '-P 2yn'
loop_
    _space_group_symop_operation_xyz
    'x, y, z'
    '-x+1/2, y+1/2, -z+1/2'
    '-x, -y, -z'
    'x-1/2, -y-1/2, z-1/2'
_cell_length_a     9.68630(10)
_cell_length_b     20.8460(2)
_cell_length_c     13.13870(10)
_cell_angle_alpha     90
_cell_angle_beta     109.29
_cell_angle_gamma     90
_cell_volume     2504.05(4)
_cell_formula_units_Z     2
_cell_measurement_reflns_used     32205
_cell_measurement_theta_min     2.289
_cell_measurement_theta_max     37.468
_cell_measurement_temperature     100.15
_exptl_crystal_description     'rhomb'
_exptl_crystal_colour     green
_exptl_crystal_size_max     0.10
_exptl_crystal_size_mid     0.10
_exptl_crystal_size_min     0.10
_exptl_crystal_density_diffrn     1.442
_exptl_crystal_density_meas     ?
_exptl_crystal_density_method     ?
_exptl_crystal_F_000     1128
_exptl_absorpt_coefficient_mu     1.733
_exptl_absorpt_correction_type     multi-scan
_exptl_absorpt_process_details
;
(<i>SADABS</i>; Bruker, 2009)
;
_shelx_estimated_absorpt_T_min     ?
_shelx_estimated_absorpt_T_max     ?
_exptl_absorpt_correction_T_min     0.918784
_exptl_absorpt_correction_T_max     1
_exptl_special_details     ?
_diffrn_ambient_temperature     100.15
_diffrn_radiation_type     'Mo K\a'
_diffrn_radiation_wavelength     0.71073
_diffrn_measurement_device_type     'Bruker APEXII CCD'
_diffrn_measurement_method     '\f and \w scans'
_diffrn_detector_area_resol_mean     ?
_diffrn_reflns_number     105316
_diffrn_reflns_av_R_equivalents     0.0358
_diffrn_reflns_theta_min     1.911
_diffrn_reflns_theta_max     33.141
_diffrn_reflns_theta_full     25.242
_diffrn_measured_fraction_theta_max     0.996
_diffrn_measured_fraction_theta_full     0.998
_diffrn_reflns_limit_h_min     -14
_diffrn_reflns_limit_h_max     14
_diffrn_reflns_limit_k_min     -32
_diffrn_reflns_limit_k_max     32
_diffrn_reflns_limit_l_min     -20
_diffrn_reflns_limit_l_max     19
_diffrn_standards_number     0
_refine_special_details     ?
_reflns_number_total     9505
_reflns_number_gt     7960
_reflns_threshold_expression     I>2\s(I)
_refine_ls_structure_factor_coef     Fsqd
_refine_ls_matrix_type     full
_refine_ls_R_factor_all     0.0359
_refine_ls_R_factor_gt     0.0255
_refine_ls_wR_factor_gt     0.0660
_refine_ls_wR_factor_ref     0.0713
_refine_ls_goodness_of_fit_ref     1.002
_refine_ls_restrained_S_all     1.002
_refine_ls_number_reflns     9505
_refine_ls_number_parameters     297
_refine_ls_number_restraints     0
_refine_ls_hydrogen_treatment     constr
_refine_ls_weighting_scheme     calc
_refine_ls_weighting_details
              'w=1/[\s^2^(Fo^2^)+(0.0364P)^2^+1.1362P] where P=(Fo^2^+2Fc^2^)/3'
_atom_sites_solution_hydrogens     geom
_atom_sites_solution_primary     direct
_atom_sites_solution_secondary     ?
_refine_ls_shift/su_max     0.002
_refine_ls_shift/su_mean     0.000
_refine_diff_density_max     1.024
_refine_diff_density_min     -0.324
_refine_ls_extinction_method     none
_refine_ls_extinction_coef     .
loop_
    _atom_type_symbol
    _atom_type_description
    _atom_type_scat_dispersion_real
    _atom_type_scat_dispersion_imag
    _atom_type_scat_source
    'C' 'C' 0.0033 0.0016
                         'International Tables Vol C Tables 4.2.6.8 and 6.1.1.4'
    'H' 'H' 0.0000 0.0000
                         'International Tables Vol C Tables 4.2.6.8 and 6.1.1.4'
    'Cu' 'Cu' 0.3201 1.2651
                         'International Tables Vol C Tables 4.2.6.8 and 6.1.1.4'
    'O' 'O' 0.0106 0.0060
                         'International Tables Vol C Tables 4.2.6.8 and 6.1.1.4'
_computing_data_collection
;
APEX2 (Bruker, 2009)
;
_computing_cell_refinement
;
SAINT (Bruker, 2009)
;
_computing_data_reduction
;
SAINT (Bruker, 2009)
;
_computing_structure_solution
;
SHELXS98 (Sheldrick, 2008)
;
_computing_structure_refinement
;
SHELXL98 (Sheldrick, 2008)
;
_computing_molecular_graphics
;
OLEX2 (Dolomanov <i>et al.</i>, 2009)
;
_computing_publication_material
;
OLEX2 (Dolomanov <i>et al.</i>, 2009)
;
loop_
    _atom_site_type_symbol
    _atom_site_label
    _atom_site_fract_x
    _atom_site_fract_y
    _atom_site_fract_z
    _atom_site_U_iso_or_equiv
    _atom_site_adp_type
    _atom_site_calc_flag
    _atom_site_occupancy
    _atom_site_disorder_assembly
    _atom_site_disorder_group
    Cu Cu2 1.13038(2) 0.38778(2) 0.05553(2) 0.01384(4) Uani d 1 . .
    Cu Cu1 1.00190(2) 0.50442(2) 0.12264(2) 0.01311(4) Uani d 1 . .
    O O5 0.94839(9) 0.43609(4) 0.01506(7) 0.01477(15) Uani d 1 . .
    O O1 0.81072(9) 0.54209(4) 0.07888(7) 0.01482(15) Uani d 1 . .
    O O2 1.08134(10) 0.56551(4) 0.24050(7) 0.01891(17) Uani d 1 . .
    O O3 1.04828(9) 0.32248(4) -0.04680(7) 0.01587(15) Uani d 1 . .
    O O4 1.32461(10) 0.34946(4) 0.10451(7) 0.01933(17) Uani d 1 . .
    C C17 1.26704(13) 0.25959(5) -0.01668(9) 0.01470(19) Uani d 1 . .
    C C12 1.11526(12) 0.27283(5) -0.06732(9) 0.01403(19) Uani d 1 . .
    C C1 0.76032(13) 0.57743(5) 0.14096(9) 0.01445(19) Uani d 1 . .
    C C6 0.84991(13) 0.60899(5) 0.23581(10) 0.01488(19) Uani d 1 . .
    C C15 1.24880(14) 0.15844(5) -0.11608(10) 0.0174(2) Uani d 1 . .
    C C16 1.33003(14) 0.20284(6) -0.04410(10) 0.0175(2) Uani d 1 . .
    H H16 1.4320 0.1957 -0.0112 0.021 Uiso calc 1 . .
    C C18 1.35947(14) 0.30001(6) 0.06423(10) 0.0186(2) Uani d 1 . .
    H H18 1.4598 0.2882 0.0912 0.022 Uiso calc 1 . .
    C C7 1.00511(13) 0.60300(6) 0.27384(10) 0.0180(2) Uani d 1 . .
    H H7 1.0566 0.6307 0.3312 0.022 Uiso calc 1 . .
    C C14 1.09802(14) 0.17270(6) -0.16606(10) 0.0176(2) Uani d 1 . .
    H H14 1.0390 0.1430 -0.2168 0.021 Uiso calc 1 . .
    C C13 1.03372(13) 0.22738(6) -0.14445(10) 0.0171(2) Uani d 1 . .
    H H13 0.9329 0.2350 -0.1817 0.021 Uiso calc 1 . .
    C C24 0.80626(13) 0.40993(6) -0.03192(10) 0.0180(2) Uani d 1 . .
    H H24A 0.8022 0.3853 -0.0964 0.027 Uiso calc 1 . .
    H H24B 0.7344 0.4448 -0.0519 0.027 Uiso calc 1 . .
    H H24C 0.7840 0.3816 0.0202 0.027 Uiso calc 1 . .
    C C5 0.78601(13) 0.64841(6) 0.29670(10) 0.0174(2) Uani d 1 . .
    H H5 0.8485 0.6703 0.3581 0.021 Uiso calc 1 . .
    C C4 0.63767(13) 0.65593(6) 0.27013(11) 0.0191(2) Uani d 1 . .
    C C2 0.60768(14) 0.58699(6) 0.11255(11) 0.0206(2) Uani d 1 . .
    H H2 0.5438 0.5674 0.0492 0.025 Uiso calc 1 . .
    C C19 1.30872(15) 0.09499(6) -0.14322(11) 0.0223(2) Uani d 1 . .
    C C8 0.56409(15) 0.69417(7) 0.33745(12) 0.0246(3) Uani d 1 . .
    C C3 0.55021(14) 0.62421(7) 0.17531(12) 0.0238(3) Uani d 1 . .
    H H3 0.4470 0.6289 0.1541 0.029 Uiso calc 1 . .
    C C9 0.67686(17) 0.72717(8) 0.43383(13) 0.0312(3) Uani d 1 . .
    H H9A 0.7387 0.6946 0.4812 0.047 Uiso calc 1 . .
    H H9B 0.6260 0.7520 0.4740 0.047 Uiso calc 1 . .
    H H9C 0.7379 0.7560 0.4078 0.047 Uiso calc 1 . .
    C C21 1.23665(18) 0.03915(6) -0.10276(14) 0.0311(3) Uani d 1 . .
    H H21A 1.2604 0.0424 -0.0244 0.047 Uiso calc 1 . .
    H H21B 1.2733 -0.0017 -0.1205 0.047 Uiso calc 1 . .
    H H21C 1.1303 0.0411 -0.1376 0.047 Uiso calc 1 . .
    C C22 1.27128(19) 0.08979(7) -0.26595(12) 0.0314(3) Uani d 1 . .
    H H22A 1.1649 0.0917 -0.3007 0.047 Uiso calc 1 . .
    H H22B 1.3082 0.0490 -0.2837 0.047 Uiso calc 1 . .
    H H22C 1.3169 0.1254 -0.2918 0.047 Uiso calc 1 . .
    C C11 0.4717(2) 0.64811(9) 0.38021(15) 0.0387(4) Uani d 1 . .
    H H11A 0.3980 0.6273 0.3194 0.058 Uiso calc 1 . .
    H H11B 0.4230 0.6723 0.4226 0.058 Uiso calc 1 . .
    H H11C 0.5354 0.6154 0.4259 0.058 Uiso calc 1 . .
    C C20 1.47517(17) 0.08965(7) -0.09101(14) 0.0320(3) Uani d 1 . .
    H H20A 1.5224 0.1251 -0.1159 0.048 Uiso calc 1 . .
    H H20B 1.5085 0.0487 -0.1114 0.048 Uiso calc 1 . .
    H H20C 1.5011 0.0917 -0.0124 0.048 Uiso calc 1 . .
    C C10 0.46362(19) 0.74557(8) 0.26739(15) 0.0382(4) Uani d 1 . .
    H H10A 0.5208 0.7739 0.2371 0.057 Uiso calc 1 . .
    H H10B 0.4195 0.7708 0.3116 0.057 Uiso calc 1 . .
    H H10C 0.3863 0.7249 0.2087 0.057 Uiso calc 1 . .
    O O6 1.17413(10) 0.45210(4) 0.16493(7) 0.01948(17) Uani d 1 . .
    C C23 1.31150(16) 0.46434(7) 0.24317(13) 0.0322(3) Uani d 1 . .
    H H23A 1.3371 0.4290 0.2953 0.048 Uiso calc 1 . .
    H H23B 1.3070 0.5045 0.2807 0.048 Uiso calc 1 . .
    H H23C 1.3859 0.4680 0.2079 0.048 Uiso calc 1 . .
loop_
    _atom_site_aniso_label
    _atom_site_aniso_U_11
    _atom_site_aniso_U_22
    _atom_site_aniso_U_33
    _atom_site_aniso_U_12
    _atom_site_aniso_U_13
    _atom_site_aniso_U_23
    Cu2 0.01494(7) 0.01153(6) 0.01431(7) 0.00242(4) 0.00386(5) -0.00174(4)
    Cu1 0.01398(7) 0.01176(6) 0.01379(7) 0.00176(4) 0.00484(5) -0.00189(4)
    O5 0.0127(3) 0.0129(3) 0.0187(4) -0.0002(3) 0.0052(3) -0.0033(3)
    O1 0.0153(4) 0.0148(3) 0.0154(4) 0.0016(3) 0.0064(3) -0.0025(3)
    O2 0.0165(4) 0.0197(4) 0.0196(4) 0.0029(3) 0.0047(3) -0.0058(3)
    O3 0.0157(4) 0.0129(3) 0.0185(4) 0.0012(3) 0.0049(3) -0.0023(3)
    O4 0.0188(4) 0.0167(4) 0.0186(4) 0.0045(3) 0.0009(3) -0.0052(3)
    C17 0.0160(5) 0.0131(4) 0.0136(5) 0.0017(4) 0.0029(4) -0.0010(4)
    C12 0.0161(5) 0.0127(4) 0.0135(5) 0.0006(4) 0.0052(4) 0.0008(3)
    C1 0.0166(5) 0.0119(4) 0.0164(5) 0.0001(4) 0.0075(4) -0.0010(4)
    C6 0.0159(5) 0.0132(4) 0.0167(5) 0.0000(4) 0.0069(4) -0.0018(4)
    C15 0.0208(5) 0.0138(5) 0.0169(5) 0.0030(4) 0.0053(4) -0.0016(4)
    C16 0.0187(5) 0.0151(5) 0.0169(5) 0.0040(4) 0.0034(4) -0.0012(4)
    C18 0.0174(5) 0.0176(5) 0.0179(5) 0.0044(4) 0.0018(4) -0.0025(4)
    C7 0.0172(5) 0.0179(5) 0.0182(5) 0.0004(4) 0.0048(4) -0.0050(4)
    C14 0.0210(5) 0.0139(5) 0.0170(5) -0.0004(4) 0.0048(4) -0.0025(4)
    C13 0.0164(5) 0.0154(5) 0.0177(5) 0.0003(4) 0.0031(4) -0.0017(4)
    C24 0.0146(5) 0.0169(5) 0.0227(6) -0.0030(4) 0.0066(4) -0.0054(4)
    C5 0.0190(5) 0.0159(5) 0.0181(5) -0.0004(4) 0.0074(4) -0.0050(4)
    C4 0.0178(5) 0.0185(5) 0.0234(6) -0.0009(4) 0.0101(4) -0.0065(4)
    C2 0.0153(5) 0.0228(6) 0.0238(6) -0.0008(4) 0.0066(4) -0.0086(4)
    C19 0.0255(6) 0.0154(5) 0.0245(6) 0.0037(4) 0.0060(5) -0.0052(4)
    C8 0.0208(6) 0.0257(6) 0.0307(7) -0.0018(5) 0.0131(5) -0.0121(5)
    C3 0.0149(5) 0.0273(6) 0.0303(7) -0.0008(5) 0.0088(5) -0.0110(5)
    C9 0.0269(7) 0.0343(7) 0.0351(8) -0.0009(6) 0.0138(6) -0.0185(6)
    C21 0.0357(8) 0.0146(5) 0.0403(8) 0.0035(5) 0.0090(6) 0.0005(5)
    C22 0.0397(8) 0.0278(7) 0.0271(7) 0.0032(6) 0.0117(6) -0.0116(5)
    C11 0.0411(9) 0.0407(9) 0.0477(10) -0.0119(7) 0.0328(8) -0.0192(7)
    C20 0.0277(7) 0.0237(6) 0.0412(9) 0.0087(5) 0.0069(6) -0.0094(6)
    C10 0.0335(8) 0.0349(8) 0.0453(10) 0.0127(6) 0.0119(7) -0.0121(7)
    O6 0.0181(4) 0.0183(4) 0.0179(4) 0.0058(3) 0.0003(3) -0.0057(3)
    C23 0.0245(7) 0.0295(7) 0.0308(7) 0.0102(5) -0.0069(5) -0.0140(6)
_geom_special_details
;
All e.s.d.'s (except the e.s.d. in the dihedral angle between two l.s. planes)
are estimated using the full covariance matrix. The cell e.s.d.'s are taken
into account individually in the estimation of e.s.d.'s in distances, angles
and torsion angles; correlations between e.s.d.'s in cell parameters are only
used when they are defined by crystal symmetry. An approximate (isotropic)
treatment of cell e.s.d.'s is used for estimating e.s.d.'s involving l.s.
planes.
;
loop_
    _geom_bond_atom_site_label_1
    _geom_bond_atom_site_label_2
    _geom_bond_site_symmetry_2
    _geom_bond_distance
    _geom_bond_publ_flag
    Cu2 Cu1 . 2.99375(19) ?
    Cu2 O5 . 1.9455(8) ?
    Cu2 O3 . 1.8939(8) ?
    Cu2 O4 . 1.9473(9) ?
    Cu2 O6 . 1.9081(8) ?
    Cu2 O1 3_765 2.4994(9) ?
    Cu1 O5 3_765 2.3703(9) ?
    Cu1 O5 . 1.9522(8) ?
    Cu1 O1 . 1.9166(8) ?
    Cu1 O2 . 1.9557(9) ?
    Cu1 O6 . 1.9154(9) ?
    O5 C24 . 1.4186(14) ?
    O5 O6 . 2.4342(12) ?
    O1 C1 . 1.3075(13) ?
    O2 C7 . 1.2497(14) ?
    O3 C12 . 1.2963(13) ?
    O4 C18 . 1.2550(14) ?
    C17 C12 . 1.4262(16) ?
    C17 C16 . 1.4307(16) ?
    C17 C18 . 1.4187(16) ?
    C12 C13 . 1.4211(16) ?
    C1 C6 . 1.4228(16) ?
    C1 C2 . 1.4143(17) ?
    C6 C7 . 1.4244(17) ?
    C6 C5 . 1.4232(16) ?
    C15 C16 . 1.3705(16) ?
    C15 C14 . 1.4209(17) ?
    C15 C19 . 1.5331(17) ?
    C16 H16 . 0.9500 ?
    C18 H18 . 0.9500 ?
    C7 H7 . 0.9500 ?
    C14 H14 . 0.9500 ?
    C14 C13 . 1.3728(16) ?
    C13 H13 . 0.9500 ?
    C24 H24A . 0.9800 ?
    C24 H24B . 0.9800 ?
    C24 H24C . 0.9800 ?
    C5 H5 . 0.9500 ?
    C5 C4 . 1.3710(17) ?
    C4 C8 . 1.5303(17) ?
    C4 C3 . 1.4177(18) ?
    C2 H2 . 0.9500 ?
    C2 C3 . 1.3766(17) ?
    C19 C21 . 1.540(2) ?
    C19 C22 . 1.535(2) ?
    C19 C20 . 1.534(2) ?
    C8 C9 . 1.535(2) ?
    C8 C11 . 1.540(2) ?
    C8 C10 . 1.533(2) ?
    C3 H3 . 0.9500 ?
    C9 H9A . 0.9800 ?
    C9 H9B . 0.9800 ?
    C9 H9C . 0.9800 ?
    C21 H21A . 0.9800 ?
    C21 H21B . 0.9800 ?
    C21 H21C . 0.9800 ?
    C22 H22A . 0.9800 ?
    C22 H22B . 0.9800 ?
    C22 H22C . 0.9800 ?
    C11 H11A . 0.9800 ?
    C11 H11B . 0.9800 ?
    C11 H11C . 0.9800 ?
    C20 H20A . 0.9800 ?
    C20 H20B . 0.9800 ?
    C20 H20C . 0.9800 ?
    C10 H10A . 0.9800 ?
    C10 H10B . 0.9800 ?
    C10 H10C . 0.9800 ?
    O6 C23 . 1.4102(16) y
    C23 H23A . 0.9800 ?
    C23 H23B . 0.9800 ?
    C23 H23C . 0.9800 ?
loop_
    _geom_angle_atom_site_label_1
    _geom_angle_atom_site_label_2
    _geom_angle_atom_site_label_3
    _geom_angle_site_symmetry_1
    _geom_angle_site_symmetry_3
    _geom_angle
    _geom_angle_publ_flag
    O5 Cu2 Cu1 . . 39.90(2) ?
    O5 Cu2 O4 . . 172.71(4) ?
    O3 Cu2 Cu1 . . 132.45(3) ?
    O3 Cu2 O5 . . 92.75(4) y
    O3 Cu2 O4 . . 94.19(4) y
    O3 Cu2 O6 . . 167.56(4) y
    O4 Cu2 Cu1 . . 133.32(3) ?
    O6 Cu2 Cu1 . . 38.55(3) ?
    O6 Cu2 O5 . . 78.34(4) ?
    O6 Cu2 O4 . . 95.13(4) y
    O5 Cu1 Cu2 3_765 . 89.49(2) ?
    O5 Cu1 Cu2 . . 39.74(2) ?
    O5 Cu1 O5 . 3_765 84.34(3) y
    O5 Cu1 O2 . . 171.62(4) y
    O1 Cu1 Cu2 . . 134.34(3) ?
    O1 Cu1 O5 . 3_765 88.65(3) y
    O1 Cu1 O5 . . 94.74(3) y
    O1 Cu1 O2 . . 93.39(4) y
    O2 Cu1 Cu2 . . 131.99(3) ?
    O2 Cu1 O5 . 3_765 97.91(3) y
    O6 Cu1 Cu2 . . 38.38(3) ?
    O6 Cu1 O5 . . 78.00(4) ?
    O6 Cu1 O5 . 3_765 98.18(4) ?
    O6 Cu1 O1 . . 169.41(4) ?
    O6 Cu1 O2 . . 93.66(4) ?
    Cu2 O5 Cu1 . 3_765 94.89(3) ?
    Cu2 O5 Cu1 . . 100.36(4) ?
    Cu2 O5 O6 . . 50.15(3) ?
    Cu1 O5 Cu1 . 3_765 95.66(3) ?
    Cu1 O5 O6 . . 50.33(3) ?
    Cu1 O5 O6 3_765 . 101.01(4) ?
    C24 O5 Cu2 . . 125.55(7) ?
    C24 O5 Cu1 . 3_765 106.36(7) ?
    C24 O5 Cu1 . . 125.65(7) ?
    C24 O5 O6 . . 152.62(8) ?
    Cu1 O1 Cu2 . 3_765 91.61(3) ?
    C1 O1 Cu2 . 3_765 109.30(7) ?
    C1 O1 Cu1 . . 124.52(7) ?
    C7 O2 Cu1 . . 124.15(8) ?
    C12 O3 Cu2 . . 126.86(8) ?
    C18 O4 Cu2 . . 124.25(8) ?
    C12 C17 C16 . . 120.14(10) ?
    C18 C17 C12 . . 122.20(10) ?
    C18 C17 C16 . . 117.62(10) ?
    O3 C12 C17 . . 124.55(10) ?
    O3 C12 C13 . . 118.83(10) ?
    C13 C12 C17 . . 116.62(10) ?
    O1 C1 C6 . . 124.16(10) ?
    O1 C1 C2 . . 119.21(10) ?
    C2 C1 C6 . . 116.61(10) ?
    C1 C6 C7 . . 122.30(10) ?
    C1 C6 C5 . . 120.44(11) ?
    C5 C6 C7 . . 117.25(11) ?
    C16 C15 C14 . . 116.48(10) ?
    C16 C15 C19 . . 124.61(11) ?
    C14 C15 C19 . . 118.90(11) ?
    C17 C16 H16 . . 118.8 ?
    C15 C16 C17 . . 122.46(11) ?
    C15 C16 H16 . . 118.8 ?
    O4 C18 C17 . . 127.79(11) ?
    O4 C18 H18 . . 116.1 ?
    C17 C18 H18 . . 116.1 ?
    O2 C7 C6 . . 127.53(11) ?
    O2 C7 H7 . . 116.2 ?
    C6 C7 H7 . . 116.2 ?
    C15 C14 H14 . . 118.5 ?
    C13 C14 C15 . . 123.05(11) ?
    C13 C14 H14 . . 118.5 ?
    C12 C13 H13 . . 119.4 ?
    C14 C13 C12 . . 121.19(11) ?
    C14 C13 H13 . . 119.4 ?
    O5 C24 H24A . . 109.5 ?
    O5 C24 H24B . . 109.5 ?
    O5 C24 H24C . . 109.5 ?
    H24A C24 H24B . . 109.5 ?
    H24A C24 H24C . . 109.5 ?
    H24B C24 H24C . . 109.5 ?
    C6 C5 H5 . . 118.8 ?
    C4 C5 C6 . . 122.46(11) ?
    C4 C5 H5 . . 118.8 ?
    C5 C4 C8 . . 124.16(11) ?
    C5 C4 C3 . . 116.24(11) ?
    C3 C4 C8 . . 119.58(11) ?
    C1 C2 H2 . . 119.5 ?
    C3 C2 C1 . . 121.04(11) ?
    C3 C2 H2 . . 119.5 ?
    C15 C19 C21 . . 108.80(11) ?
    C15 C19 C22 . . 109.21(11) ?
    C15 C19 C20 . . 112.42(11) ?
    C22 C19 C21 . . 109.42(12) ?
    C20 C19 C21 . . 108.68(12) ?
    C20 C19 C22 . . 108.26(13) ?
    C4 C8 C9 . . 111.71(11) ?
    C4 C8 C11 . . 108.89(11) ?
    C4 C8 C10 . . 109.96(12) ?
    C9 C8 C11 . . 108.63(13) ?
    C10 C8 C9 . . 108.64(12) ?
    C10 C8 C11 . . 108.95(14) ?
    C4 C3 H3 . . 118.4 ?
    C2 C3 C4 . . 123.15(12) ?
    C2 C3 H3 . . 118.4 ?
    C8 C9 H9A . . 109.5 ?
    C8 C9 H9B . . 109.5 ?
    C8 C9 H9C . . 109.5 ?
    H9A C9 H9B . . 109.5 ?
    H9A C9 H9C . . 109.5 ?
    H9B C9 H9C . . 109.5 ?
    C19 C21 H21A . . 109.5 ?
    C19 C21 H21B . . 109.5 ?
    C19 C21 H21C . . 109.5 ?
    H21A C21 H21B . . 109.5 ?
    H21A C21 H21C . . 109.5 ?
    H21B C21 H21C . . 109.5 ?
    C19 C22 H22A . . 109.5 ?
    C19 C22 H22B . . 109.5 ?
    C19 C22 H22C . . 109.5 ?
    H22A C22 H22B . . 109.5 ?
    H22A C22 H22C . . 109.5 ?
    H22B C22 H22C . . 109.5 ?
    C8 C11 H11A . . 109.5 ?
    C8 C11 H11B . . 109.5 ?
    C8 C11 H11C . . 109.5 ?
    H11A C11 H11B . . 109.5 ?
    H11A C11 H11C . . 109.5 ?
    H11B C11 H11C . . 109.5 ?
    C19 C20 H20A . . 109.5 ?
    C19 C20 H20B . . 109.5 ?
    C19 C20 H20C . . 109.5 ?
    H20A C20 H20B . . 109.5 ?
    H20A C20 H20C . . 109.5 ?
    H20B C20 H20C . . 109.5 ?
    C8 C10 H10A . . 109.5 ?
    C8 C10 H10B . . 109.5 ?
    C8 C10 H10C . . 109.5 ?
    H10A C10 H10B . . 109.5 ?
    H10A C10 H10C . . 109.5 ?
    H10B C10 H10C . . 109.5 ?
    Cu2 O6 Cu1 . . 103.07(4) ?
    Cu2 O6 O5 . . 51.51(3) ?
    Cu1 O6 O5 . . 51.67(3) ?
    C23 O6 Cu2 . . 126.69(8) ?
    C23 O6 Cu1 . . 129.06(8) ?
    C23 O6 O5 . . 173.52(11) ?
    O6 C23 H23A . . 109.5 ?
    O6 C23 H23B . . 109.5 ?
    O6 C23 H23C . . 109.5 ?
    H23A C23 H23B . . 109.5 ?
    H23A C23 H23C . . 109.5 ?
    H23B C23 H23C . . 109.5 ?
loop_
    _geom_torsion_atom_site_label_1
    _geom_torsion_atom_site_label_2
    _geom_torsion_atom_site_label_3
    _geom_torsion_atom_site_label_4
    _geom_torsion_site_symmetry_1
    _geom_torsion_site_symmetry_2
    _geom_torsion_site_symmetry_3
    _geom_torsion_site_symmetry_4
    _geom_torsion
    _geom_torsion_publ_flag
    Cu2 O1 C1 C6 3_765 . . . -86.12(12) ?
    Cu2 O1 C1 C2 3_765 . . . 92.26(11) ?
    Cu2 O3 C12 C17 . . . . -1.66(17) ?
    Cu2 O3 C12 C13 . . . . 177.57(8) ?
    Cu2 O4 C18 C17 . . . . -5.2(2) ?
    Cu1 Cu2 O3 C12 . . . . -178.29(8) ?
    Cu1 O1 C1 C6 . . . . 19.97(15) ?
    Cu1 O1 C1 C2 . . . . -161.65(9) ?
    Cu1 O2 C7 C6 . . . . 0.60(19) ?
    O5 Cu2 O3 C12 . . . . 177.23(9) ?
    O1 C1 C6 C7 . . . . -2.07(18) ?
    O1 C1 C6 C5 . . . . 177.80(11) ?
    O1 C1 C2 C3 . . . . -179.56(12) ?
    O3 C12 C13 C14 . . . . -177.39(11) ?
    O4 Cu2 O3 C12 . . . . -0.55(10) ?
    C17 C12 C13 C14 . . . . 1.90(17) ?
    C12 C17 C16 C15 . . . . -2.07(19) ?
    C12 C17 C18 O4 . . . . 2.5(2) ?
    C1 C6 C7 O2 . . . . -9.2(2) ?
    C1 C6 C5 C4 . . . . 2.52(18) ?
    C1 C2 C3 C4 . . . . 1.0(2) ?
    C6 C1 C2 C3 . . . . -1.06(19) ?
    C6 C5 C4 C8 . . . . 175.75(12) ?
    C6 C5 C4 C3 . . . . -2.52(19) ?
    C15 C14 C13 C12 . . . . -1.66(19) ?
    C16 C17 C12 O3 . . . . 179.13(11) ?
    C16 C17 C12 C13 . . . . -0.12(17) ?
    C16 C17 C18 O4 . . . . -175.35(13) ?
    C16 C15 C14 C13 . . . . -0.50(19) ?
    C16 C15 C19 C21 . . . . 113.59(15) ?
    C16 C15 C19 C22 . . . . -127.03(14) ?
    C16 C15 C19 C20 . . . . -6.85(19) ?
    C18 C17 C12 O3 . . . . 1.37(19) ?
    C18 C17 C12 C13 . . . . -177.88(11) ?
    C18 C17 C16 C15 . . . . 175.79(12) ?
    C7 C6 C5 C4 . . . . -177.61(12) ?
    C14 C15 C16 C17 . . . . 2.34(19) ?
    C14 C15 C19 C21 . . . . -64.86(15) ?
    C14 C15 C19 C22 . . . . 54.53(16) ?
    C14 C15 C19 C20 . . . . 174.71(13) ?
    C5 C6 C7 O2 . . . . 170.95(12) ?
    C5 C4 C8 C9 . . . . 4.2(2) ?
    C5 C4 C8 C11 . . . . -115.78(15) ?
    C5 C4 C8 C10 . . . . 124.91(15) ?
    C5 C4 C3 C2 . . . . 0.8(2) ?
    C2 C1 C6 C7 . . . . 179.51(12) ?
    C2 C1 C6 C5 . . . . -0.62(17) ?
    C19 C15 C16 C17 . . . . -176.13(12) ?
    C19 C15 C14 C13 . . . . 178.07(12) ?
    C8 C4 C3 C2 . . . . -177.58(14) ?
    C3 C4 C8 C9 . . . . -177.58(14) ?
    C3 C4 C8 C11 . . . . 62.44(18) ?
    C3 C4 C8 C10 . . . . -56.87(17) ?
    O6 Cu2 O3 C12 . . . . -138.98(16) ?
loop_
    _geom_hbond_atom_site_label_D
    _geom_hbond_atom_site_label_H
    _geom_hbond_atom_site_label_A
    _geom_hbond_site_symmetry_A
    _geom_hbond_distance_DH
    _geom_hbond_distance_HA
    _geom_hbond_distance_DA
    _geom_hbond_angle_DHA
    C14 H14 O4 4_565 0.95 2.57 3.3225(16) 136
    C23 H23B O2 . 0.98 2.43 3.0607(18) 122
_shelxl_version_number         .2013
_iucr_refine_instructions_details
;
TITL work in P2(1)/n New: P21/n
CELL 0.71073 9.6863 20.846 13.1387 90 109.289 90
ZERR 2 0.0001 0.0002 0.0001 0 0 0
LATT 1
SYMM 0.5-X,0.5+Y,0.5-Z
SFAC C H Cu O
UNIT 96 128 8 24
L.S. 5
PLAN  -20
TEMP -173
BOND $H
CONF
fmap 2
acta
OMIT -3 6 3
OMIT 0 9 9
OMIT 0 15 6
OMIT -3 9 9
OMIT 3 9 0
OMIT -7 7 7
OMIT 0 4 2
OMIT -6 15 15
REM <HKL>/mnt/xray/Bernhard/BB_MF6_2/work/solve/work.hkl</HKL>
WGHT    0.036400    1.136200
FVAR       0.09236
CU2   3    1.130380    0.387781    0.055533    11.00000    0.01494    0.01153 =
         0.01431   -0.00174    0.00386    0.00242
CU1   3    1.001904    0.504418    0.122635    11.00000    0.01398    0.01176 =
         0.01379   -0.00189    0.00484    0.00176
O5    4    0.948392    0.436092    0.015063    11.00000    0.01272    0.01286 =
         0.01869   -0.00328    0.00515   -0.00015
O1    4    0.810720    0.542087    0.078877    11.00000    0.01530    0.01475 =
         0.01538   -0.00251    0.00635    0.00161
O2    4    1.081338    0.565511    0.240497    11.00000    0.01650    0.01969 =
         0.01959   -0.00578    0.00468    0.00286
O3    4    1.048278    0.322477   -0.046797    11.00000    0.01574    0.01287 =
         0.01848   -0.00232    0.00495    0.00118
O4    4    1.324610    0.349463    0.104509    11.00000    0.01882    0.01666 =
         0.01859   -0.00518    0.00088    0.00452
C17   1    1.267037    0.259591   -0.016676    11.00000    0.01597    0.01312 =
         0.01357   -0.00097    0.00295    0.00167
C12   1    1.115257    0.272829   -0.067318    11.00000    0.01611    0.01272 =
         0.01347    0.00079    0.00517    0.00062
C1    1    0.760318    0.577431    0.140958    11.00000    0.01658    0.01186 =
         0.01643   -0.00104    0.00749    0.00007
C6    1    0.849906    0.608993    0.235807    11.00000    0.01588    0.01315 =
         0.01670   -0.00182    0.00686   -0.00004
C15   1    1.248799    0.158444   -0.116075    11.00000    0.02082    0.01376 =
         0.01691   -0.00160    0.00534    0.00298
C16   1    1.330034    0.202841   -0.044102    11.00000    0.01866    0.01509 =
         0.01686   -0.00122    0.00345    0.00402
AFIX  43
H16   2    1.431988    0.195665   -0.011191    11.00000   -1.20000
AFIX   0
C18   1    1.359468    0.300005    0.064234    11.00000    0.01742    0.01755 =
         0.01791   -0.00247    0.00175    0.00438
AFIX  43
H18   2    1.459777    0.288216    0.091156    11.00000   -1.20000
AFIX   0
C7    1    1.005107    0.603005    0.273840    11.00000    0.01722    0.01793 =
         0.01815   -0.00501    0.00476    0.00041
AFIX  43
H7    2    1.056639    0.630725    0.331200    11.00000   -1.20000
AFIX   0
C14   1    1.098017    0.172699   -0.166061    11.00000    0.02104    0.01386 =
         0.01697   -0.00248    0.00481   -0.00036
AFIX  43
H14   2    1.038962    0.143014   -0.216791    11.00000   -1.20000
AFIX   0
C13   1    1.033723    0.227378   -0.144446    11.00000    0.01638    0.01536 =
         0.01766   -0.00172    0.00309    0.00027
AFIX  43
H13   2    0.932909    0.234970   -0.181718    11.00000   -1.20000
AFIX   0
C24   1    0.806258    0.409932   -0.031915    11.00000    0.01459    0.01688 =
         0.02275   -0.00539    0.00665   -0.00301
AFIX 137
H24A  2    0.802186    0.385346   -0.096420    11.00000   -1.50000
H24B  2    0.734371    0.444768   -0.051937    11.00000   -1.50000
H24C  2    0.784026    0.381609    0.020158    11.00000   -1.50000
AFIX   0
C5    1    0.786012    0.648409    0.296703    11.00000    0.01902    0.01593 =
         0.01810   -0.00495    0.00742   -0.00037
AFIX  43
H5    2    0.848488    0.670327    0.358057    11.00000   -1.20000
AFIX   0
C4    1    0.637668    0.655934    0.270135    11.00000    0.01782    0.01851 =
         0.02342   -0.00645    0.01011   -0.00087
C2    1    0.607684    0.586993    0.112552    11.00000    0.01530    0.02284 =
         0.02378   -0.00864    0.00660   -0.00078
AFIX  43
H2    2    0.543812    0.567424    0.049157    11.00000   -1.20000
AFIX   0
C19   1    1.308721    0.094991   -0.143219    11.00000    0.02549    0.01542 =
         0.02447   -0.00522    0.00604    0.00367
C8    1    0.564088    0.694170    0.337448    11.00000    0.02080    0.02570 =
         0.03066   -0.01207    0.01308   -0.00178
C3    1    0.550212    0.624208    0.175313    11.00000    0.01490    0.02726 =
         0.03025   -0.01105    0.00884   -0.00081
AFIX  43
H3    2    0.446995    0.628855    0.154065    11.00000   -1.20000
AFIX   0
C9    1    0.676859    0.727172    0.433830    11.00000    0.02687    0.03430 =
         0.03505   -0.01848    0.01378   -0.00094
AFIX 137
H9A   2    0.738720    0.694640    0.481244    11.00000   -1.50000
H9B   2    0.625990    0.751972    0.473999    11.00000   -1.50000
H9C   2    0.737866    0.755973    0.407781    11.00000   -1.50000
AFIX   0
C21   1    1.236645    0.039148   -0.102758    11.00000    0.03568    0.01459 =
         0.04034    0.00050    0.00898    0.00350
AFIX 137
H21A  2    1.260446    0.042449   -0.024424    11.00000   -1.50000
H21B  2    1.273294   -0.001698   -0.120541    11.00000   -1.50000
H21C  2    1.130318    0.041145   -0.137554    11.00000   -1.50000
AFIX   0
C22   1    1.271284    0.089785   -0.265954    11.00000    0.03966    0.02780 =
         0.02713   -0.01157    0.01165    0.00318
AFIX 137
H22A  2    1.164930    0.091651   -0.300674    11.00000   -1.50000
H22B  2    1.308155    0.048989   -0.283724    11.00000   -1.50000
H22C  2    1.316872    0.125393   -0.291804    11.00000   -1.50000
AFIX   0
C11   1    0.471712    0.648108    0.380208    11.00000    0.04114    0.04074 =
         0.04774   -0.01917    0.03280   -0.01193
AFIX 137
H11A  2    0.398000    0.627275    0.319361    11.00000   -1.50000
H11B  2    0.422965    0.672299    0.422555    11.00000   -1.50000
H11C  2    0.535373    0.615429    0.425926    11.00000   -1.50000
AFIX   0
C20   1    1.475175    0.089652   -0.091013    11.00000    0.02774    0.02368 =
         0.04121   -0.00941    0.00694    0.00872
AFIX 137
H20A  2    1.522355    0.125113   -0.115857    11.00000   -1.50000
H20B  2    1.508488    0.048743   -0.111419    11.00000   -1.50000
H20C  2    1.501051    0.091688   -0.012400    11.00000   -1.50000
AFIX   0
C10   1    0.463620    0.745568    0.267386    11.00000    0.03354    0.03494 =
         0.04531   -0.01208    0.01193    0.01273
AFIX 137
H10A  2    0.520836    0.773928    0.237119    11.00000   -1.50000
H10B  2    0.419465    0.770761    0.311603    11.00000   -1.50000
H10C  2    0.386339    0.724869    0.208652    11.00000   -1.50000
AFIX   0
O6    4    1.174127    0.452100    0.164934    11.00000    0.01810    0.01833 =
         0.01787   -0.00570    0.00034    0.00581
C23   1    1.311501    0.464339    0.243174    11.00000    0.02451    0.02955 =
         0.03082   -0.01397   -0.00686    0.01015
AFIX 137
H23A  2    1.337102    0.429008    0.295278    11.00000   -1.50000
H23B  2    1.306997    0.504497    0.280729    11.00000   -1.50000
H23C  2    1.385870    0.468015    0.207886    11.00000   -1.50000
AFIX   0
HKLF 4
REM  work in P2(1)/n New: P21/n
REM R1 =  0.0255 for    7960 Fo > 4sig(Fo)  and  0.0359 for all    9505 data
REM    297 parameters refined using      0 restraints
END
WGHT      0.0339      1.0981
REM Highest difference peak  1.024,  deepest hole -0.324,  1-sigma level  0.071
Q1    1   1.0602  0.3791  0.0157  11.00000  0.05    1.02
Q2    1   0.9341  0.4963  0.0864  11.00000  0.05    0.64
Q3    1   1.1952  0.2691 -0.0428  11.00000  0.05    0.61
Q4    1   0.8010  0.5976  0.1896  11.00000  0.05    0.54
Q5    1   0.9199  0.6060  0.2574  11.00000  0.05    0.53
Q6    1   1.0751  0.2485 -0.1038  11.00000  0.05    0.51
Q7    1   0.6808  0.5814  0.1280  11.00000  0.05    0.51
Q8    1   1.1781  0.1673 -0.1381  11.00000  0.05    0.50
Q9    1   1.0618  0.2006 -0.1525  11.00000  0.05    0.46
Q10   1   0.5956  0.6428  0.2199  11.00000  0.05    0.46
Q11   1   0.5926  0.6046  0.1573  11.00000  0.05    0.44
Q12   1   1.3121  0.2341 -0.0223  11.00000  0.05    0.44
Q13   1   0.8137  0.6295  0.2582  11.00000  0.05    0.44
Q14   1   1.2946  0.1782 -0.0888  11.00000  0.05    0.43
Q15   1   1.2997  0.2819  0.0198  11.00000  0.05    0.43
Q16   1   1.2907  0.1293 -0.1175  11.00000  0.05    0.42
Q17   1   1.3853  0.0903 -0.1076  11.00000  0.05    0.41
Q18   1   0.5984  0.6735  0.3032  11.00000  0.05    0.40
Q19   1   1.0422  0.5421  0.2029  11.00000  0.05    0.39
Q20   1   0.7098  0.6498  0.2809  11.00000  0.05    0.39
REM The information below was added by Olex2.
REM
REM R1 = 0.0255 for 7960 Fo > 4sig(Fo) and 0.0359 for all 107149 data
REM n/a parameters refined using n/a restraints
REM Highest difference peak 1.02, deepest hole -0.32
REM Mean Shift 0, Max Shift 0.
REM +++ Tabular Listing of Refinement Information +++
REM R1_all = 0.0359
REM R1_gt = 0.0255
REM wR_ref = 0.0713
REM GOOF = 1.002
REM Shift_max = 0
REM Shift_mean = 0
REM Reflections_all = 107149
REM Reflections_gt = 7960
REM Parameters = n/a
REM Hole = 1.02
REM Peak = -0.32
REM Flack = n/a
;
