# Supplementary material for: Crystal structure of bis­(μ2-4-tert-butyl-2-formyl­phenolato)-1:2κ3 O 1,O 2:O 1;3:4κ3 O 1,O 2:O 1-bis­(4-tert-butyl-2-formyl­phenolato)-2κ2 O 1,O 2;4κ2 O 1,O 2-di-μ3-methoxido-1:2:3κ3 O;1:3:4κ3 O-di-μ2-methoxido-1:4κ2 O;2:3κ2 O-tetra­copper(II)
Source: Acta Crystallogr E Crystallogr Commun. 2015 Feb 28;71(Pt 3):324–6. doi: 10.1107/S205698901500376X (PMC4350740; doi:10.1107/S205698901500376X)
Supplement: Supplementary file 2 [file e-71-00324-Isup2.hkl]

#
# h,k,l, Fc-squared, Fo-squared, sigma(Fo-squared), status flag
#
data_I
_shelx_title ' work in P2(1)/n New: P21/n'
_shelx_refln_list_code          4
_shelx_F_calc_maximum      319.74
_exptl_crystal_F_000      1128.00
_reflns_d_resolution_high  0.6500

loop_
 _space_group_symop_operation_xyz
 'x, y, z'
 '-x+1/2, y+1/2, -z+1/2'
 '-x, -y, -z'
 'x-1/2, -y-1/2, z-1/2'

_cell_length_a     9.6863
_cell_length_b    20.8460
_cell_length_c    13.1387
_cell_angle_alpha  90.000
_cell_angle_beta  109.289
_cell_angle_gamma  90.000

_shelx_F_squared_multiplier     1.000

loop_
 _refln_index_h
 _refln_index_k
 _refln_index_l
 _refln_F_squared_calc
 _refln_F_squared_meas
 _refln_F_squared_sigma
 _refln_observed_status
   2   0   0       3030.23       2988.25        25.78 o
   4   0   0       1811.45       1926.21        26.82 o
   6   0   0       9560.56       9110.05        82.93 o
   8   0   0       4645.73       4315.93        52.10 o
  10   0   0        108.50        149.56        14.66 o
  12   0   0          4.41         -5.88        19.35 o
  14   0   0        151.72        210.05        33.72 o
   1   1   0      54064.27      58094.52       274.44 o
   2   1   0        172.88        178.43         3.87 o
   3   1   0        632.06        596.42         7.55 o
   4   1   0       2151.68       2285.99        19.17 o
   5   1   0       9517.15      10076.56        57.61 o
   6   1   0       2114.88       2104.58        19.68 o
   7   1   0       6040.03       5807.88        40.94 o
   8   1   0         45.13         55.11         6.33 o
   9   1   0       2581.13       2635.85        29.72 o
  10   1   0       1689.11       1563.57        28.79 o
  11   1   0        271.42        220.38        12.89 o
  12   1   0          0.65        -11.41        11.88 o
  13   1   0        398.78        407.80        25.84 o
  14   1   0        108.54        121.24        20.84 o
   0   2   0      10187.63      11098.21        84.92 o
   1   2   0      13492.15      14785.93        71.73 o
   2   2   0       1031.26       1057.05         8.37 o
   3   2   0       5523.59       6002.15        34.25 o
   4   2   0       8450.20       8469.59        53.19 o
   5   2   0      14054.14      14401.15        78.71 o
   6   2   0       5643.07       5552.71        39.27 o
   7   2   0        363.07        338.33        10.81 o
   8   2   0       1769.58       1849.38        21.21 o
   9   2   0       1775.36       1685.10        22.95 o
  10   2   0       2707.22       2707.53        33.86 o
  11   2   0         15.24         23.81        10.47 o
  12   2   0        926.03        994.69        29.55 o
  13   2   0       1057.62       1188.35        33.66 o
  14   2   0        492.59        489.11        29.11 o
   1   3   0      22495.87      23837.99       129.05 o
   2   3   0       1240.29       1221.73        10.31 o
   3   3   0      13603.98      14297.03        69.31 o
   4   3   0      10247.11      11300.22        69.89 o
   5   3   0       7498.50       7239.61        46.09 o
   6   3   0       6885.93       6752.89        46.62 o
   7   3   0       1211.28       1268.78        15.42 o
   8   3   0        163.08        181.71         7.97 o
   9   3   0        299.73        296.99        11.09 o
  10   3   0        372.65        380.49        22.34 o
  11   3   0       2339.29       2375.44        35.95 o
  12   3   0        759.73        838.82        27.86 o
  13   3   0        638.70        614.53        32.59 o
  14   3   0          6.94          6.53        21.41 o
   0   4   0       5130.23       5387.05        38.07 o
   1   4   0        252.84        226.41         5.12 o
   2   4   0       7039.50       7104.78        36.20 o
   3   4   0        648.15        734.70         7.95 o
   4   4   0      22421.37      22482.67       115.00 o
   5   4   0       3967.89       4115.44        27.97 o
   6   4   0       2272.20       2327.55        25.25 o
   7   4   0        342.01        298.75         7.63 o
   8   4   0          0.12         -4.20         5.03 o
   9   4   0         57.53         42.00        10.04 o
  10   4   0       2185.74       2173.82        41.95 o
  11   4   0         23.94         44.53        10.73 o
  12   4   0       2307.20       2372.19        66.61 o
  13   4   0        209.15        241.32        19.17 o
   1   5   0       1757.68       1888.91        14.84 o
   2   5   0       2018.85       2007.11        14.07 o
   3   5   0      30955.56      31972.69       160.57 o
   4   5   0       2825.41       3057.37        21.48 o
   5   5   0       5582.02       5275.06        31.28 o
   6   5   0         33.32         16.33         3.45 o
   7   5   0        266.81        263.34         8.94 o
   8   5   0        254.88        203.80         9.55 o
   9   5   0        370.13        385.55        13.81 o
  10   5   0        256.57        235.05        18.18 o
  11   5   0       3201.47       3329.84        52.29 o
  12   5   0         68.42         62.17        13.78 o
  13   5   0        326.56        329.39        26.73 o
   0   6   0       2396.98       3056.44        25.10 o
   1   6   0        557.43        604.97         7.95 o
   2   6   0       7651.83       7752.90        48.78 o
   3   6   0       5796.35       6597.24        39.64 o
   4   6   0       7703.92       7498.86        44.91 o
   5   6   0        756.81        648.93         8.28 o
   6   6   0       3369.98       3410.67        25.04 o
   7   6   0       1315.51       1250.05        19.11 o
   8   6   0        490.17        491.16        18.62 o
   9   6   0       1957.66       1957.15        29.02 o
  10   6   0       1062.50       1024.07        22.74 o
  11   6   0          9.10         10.86        10.40 o
  12   6   0       1235.56       1262.83        35.24 o
  13   6   0        469.99        494.87        26.17 o
   1   7   0        902.30        736.33         8.16 o
   2   7   0       4311.63       4297.70        30.34 o
   3   7   0       7399.69       7541.55        45.97 o
   4   7   0        270.22        342.22         6.54 o
   5   7   0       1957.57       1837.08        15.48 o
   6   7   0       9098.41       8786.44        53.70 o
   7   7   0       4620.58       4545.32        38.61 o
   8   7   0       1000.78       1014.44        20.48 o
   9   7   0       3415.13       3298.30        40.08 o
  10   7   0       1029.29        995.65        22.30 o
  11   7   0        236.41        248.35        19.80 o
  12   7   0        413.35        470.92        25.17 o
  13   7   0        444.88        418.95        29.92 o
   0   8   0       9586.66       9297.42        66.46 o
   1   8   0         30.43         44.79         2.91 o
   2   8   0       6938.63       6923.27        46.64 o
   3   8   0       2539.34       2612.82        21.63 o
   4   8   0       1193.80       1173.02        11.18 o
   5   8   0        142.49        152.22         5.46 o
   6   8   0       7877.55       7792.21        50.00 o
   7   8   0       6508.74       6216.82        47.93 o
   8   8   0      10154.39       9983.93        79.69 o
   9   8   0       2161.88       2082.61        30.33 o
  10   8   0        816.84        731.86        19.43 o
  11   8   0         24.24         30.01        12.04 o
  12   8   0          0.99          2.96        15.15 o
  13   8   0         75.25         60.38        30.81 o
   1   9   0      14451.65      14502.68        81.96 o
   2   9   0       3609.20       3922.59        30.17 o
   4   9   0         24.65         16.43         2.78 o
   5   9   0        482.20        515.89         9.15 o
   6   9   0        340.65        327.43         7.47 o
   7   9   0      15577.30      15400.42       108.63 o
   8   9   0         20.67         19.36         8.16 o
   9   9   0       6513.40       6400.41        69.54 o
  10   9   0         16.06         18.21        11.41 o
  11   9   0        168.02        189.46        23.49 o
  12   9   0         92.04        126.90        29.61 o
  13   9   0        342.62        362.87        28.27 o
   0  10   0       7056.51       6664.05        54.31 o
   1  10   0       7360.32       7927.70        46.57 o
   2  10   0      11300.16      11855.60        73.39 o
   3  10   0       1738.73       1727.64        19.77 o
   4  10   0          5.71          7.38         3.40 o
   5  10   0       2105.66       2017.65        17.09 o
   6  10   0       5313.94       5263.65        37.87 o
   7  10   0        246.79        253.01         9.13 o
   8  10   0       6850.18       6860.44        77.14 o
   9  10   0          3.84          2.12        10.94 o
  10  10   0        806.45        856.91        39.14 o
  11  10   0         63.63         71.71        22.26 o
  12  10   0         70.98         66.65        17.50 o
  13  10   0        168.97        164.83        23.90 o
   1  11   0      12454.71      12754.63        68.21 o
   2  11   0       6336.97       6324.86        43.13 o
   3  11   0       8162.50       8442.41        55.05 o
   4  11   0        132.15        130.25         5.30 o
   5  11   0      10774.86      10598.47        63.47 o
   6  11   0       4683.67       4624.49        35.45 o
   7  11   0       2278.59       2344.90        30.21 o
   8  11   0          4.86          7.19         7.39 o
   9  11   0        682.65        676.91        22.70 o
  10  11   0        546.73        558.43        22.50 o
  11  11   0        123.43        159.87        18.32 o
  12  11   0        242.34        245.20        22.18 o
  13  11   0        437.98        512.28        32.07 o
   0  12   0       2379.20       2600.98        25.79 o
   1  12   0        117.15         85.24         3.80 o
   2  12   0       6869.89       6663.34        43.61 o
   3  12   0       8472.37       8573.84        55.36 o
   4  12   0      13786.55      13779.69        80.05 o
   5  12   0         10.78         11.26         4.13 o
   6  12   0        161.14        211.46         7.49 o
   7  12   0        223.27        218.65         9.79 o
   8  12   0       1352.99       1296.26        32.25 o
   9  12   0       1294.25       1292.12        29.90 o
  10  12   0       1313.50       1287.21        32.40 o
  11  12   0         36.15         33.50        14.75 o
  12  12   0        954.76       1029.13        39.30 o
  13  12   0        762.49        766.22        37.15 o
   1  13   0         19.27         13.71         2.80 o
   2  13   0       1136.92       1178.25        14.09 o
   3  13   0      18095.55      18124.07       105.23 o
   4  13   0       1770.92       1783.81        17.69 o
   5  13   0       3201.57       3193.95        28.06 o
   6  13   0        270.45        286.43        10.88 o
   7  13   0        428.85        395.64        13.14 o
   8  13   0        247.39        240.15        12.12 o
   9  13   0       1020.66       1054.69        29.13 o
  10  13   0         45.89         30.76        12.40 o
  11  13   0       1182.88       1169.91        51.95 o
  12  13   0        416.02        365.53        27.19 o
   0  14   0        128.36        151.21         6.08 o
   1  14   0        665.80        633.77         9.13 o
   2  14   0       5168.61       5008.74        35.75 o
   3  14   0        196.63        227.76         6.75 o
   4  14   0       8913.64       9042.33        60.28 o
   5  14   0          2.17         11.11         5.12 o
   6  14   0        534.02        557.62        11.87 o
   7  14   0        251.83        274.63        11.63 o
   8  14   0         30.51         15.52         8.56 o
   9  14   0        304.94        300.88        15.86 o
  10  14   0        831.19        840.50        38.81 o
  11  14   0        141.16        129.40        18.93 o
  12  14   0       1365.22       1384.31        53.55 o
   1  15   0       1719.03       1762.29        16.33 o
   2  15   0       9729.96      10007.63        62.60 o
   3  15   0       5175.03       5239.81        38.28 o
   4  15   0       1155.69       1104.50        15.57 o
   5  15   0       1795.98       1791.71        21.77 o
   6  15   0       1571.94       1562.85        26.11 o
   7  15   0         25.70         23.37         7.49 o
   8  15   0        721.97        683.28        19.50 o
   9  15   0        497.38        591.27        23.81 o
  10  15   0        166.34        173.22        17.74 o
  11  15   0        902.94        825.32        44.50 o
  12  15   0         67.32         64.13        20.96 o
   0  16   0       1276.77       1287.47        21.69 o
   1  16   0       3255.95       3300.16        26.86 o
   2  16   0      10405.68      10527.02        69.68 o
   3  16   0       1418.78       1474.72        18.76 o
   4  16   0        690.31        692.20        17.88 o
   5  16   0       2445.79       2374.22        32.35 o
   6  16   0        155.03        154.07         7.51 o
   7  16   0        101.82        108.18         8.92 o
   8  16   0        866.21        891.31        20.84 o
   9  16   0        402.50        384.75        18.61 o
  10  16   0         18.43         18.17        16.75 o
  11  16   0         98.29         83.46        19.49 o
  12  16   0        135.55        154.86        23.18 o
   1  17   0      10769.68      11071.88        76.59 o
   2  17   0       3765.95       3874.73        31.31 o
   3  17   0        146.85        134.32         7.20 o
   4  17   0         71.26         69.29         7.07 o
   5  17   0         56.45         46.89         6.76 o
   6  17   0        274.52        288.05        13.38 o
   7  17   0       5344.02       5260.15        54.28 o
   8  17   0         80.38         66.98        10.08 o
   9  17   0        664.44        624.36        21.84 o
  10  17   0        124.76        122.93        17.43 o
  11  17   0          0.24         -2.94        17.14 o
   0  18   0       9756.05      10002.91        96.83 o
   1  18   0          1.51         16.34         6.08 o
   2  18   0       3537.11       3661.12        33.57 o
   3  18   0        376.12        356.59        10.20 o
   4  18   0        384.17        344.32        12.74 o
   5  18   0        446.21        442.20        12.73 o
   6  18   0       2095.97       2173.33        36.45 o
   7  18   0        265.88        261.10        16.18 o
   8  18   0       3372.18       3368.99        45.12 o
   9  18   0        246.84        279.60        23.24 o
  10  18   0         92.87        105.51        16.95 o
  11  18   0          6.82         23.10        18.18 o
   1  19   0       6312.67       6338.00        50.84 o
   2  19   0       3218.86       3158.61        33.67 o
   3  19   0         81.22         98.32         6.97 o
   4  19   0        171.36        161.07        10.92 o
   5  19   0       1012.65       1048.44        27.80 o
   6  19   0       1791.99       1821.59        29.87 o
   7  19   0       2454.11       2514.05        32.89 o
   8  19   0         24.25         34.04        11.68 o
   9  19   0        676.61        657.70        23.95 o
  10  19   0        386.83        377.88        21.84 o
  11  19   0        147.71        139.57        21.57 o
   0  20   0       4542.61       4647.75        60.80 o
   1  20   0        447.77        482.27        11.71 o
   2  20   0         94.69         95.09         8.14 o
   3  20   0        253.44        237.99        11.19 o
   4  20   0       1388.86       1358.35        26.44 o
   5  20   0       2057.50       2097.12        45.10 o
   6  20   0       4025.55       3952.15        56.08 o
   7  20   0        172.81        195.44        16.26 o
   8  20   0        506.16        486.13        18.00 o
   9  20   0        891.23        872.44        35.97 o
  10  20   0        415.93        419.32        23.43 o
   1  21   0        286.03        272.37        10.41 o
   2  21   0         90.82         98.89         9.71 o
   3  21   0       1643.50       1599.58        31.51 o
   4  21   0        347.80        357.68        15.72 o
   5  21   0       3903.93       3925.02        47.77 o
   6  21   0        817.31        775.38        21.83 o
   7  21   0        160.26        164.90        15.27 o
   8  21   0          0.49          5.30        10.61 o
   9  21   0        192.72        203.48        28.09 o
  10  21   0        198.36        222.83        22.00 o
   0  22   0         43.59         57.12        11.01 o
   1  22   0        223.32        260.95        10.78 o
   2  22   0        981.35        967.70        21.04 o
   3  22   0         30.07         31.25        10.64 o
   4  22   0       5300.10       5416.78        65.15 o
   5  22   0        496.27        510.40        17.35 o
   6  22   0        722.84        746.12        24.57 o
   7  22   0        250.04        261.74        18.56 o
   8  22   0        151.73        157.91        14.74 o
   9  22   0         14.56         28.93        15.68 o
  10  22   0       1798.86       1886.12        61.57 o
   1  23   0        100.27        109.43         9.09 o
   2  23   0         72.90         82.48         8.39 o
   3  23   0       1770.74       1829.46        36.96 o
   4  23   0         23.36         18.91        10.29 o
   5  23   0       3734.02       3731.66        47.83 o
   6  23   0         41.50         45.74        12.39 o
   7  23   0          1.74        -13.74        13.74 o
   8  23   0         22.59         18.23        11.78 o
   9  23   0          9.08        -11.88        19.03 o
   0  24   0        231.97        268.03        17.08 o
   1  24   0       1811.38       1793.06        27.50 o
   2  24   0         49.19         52.64         8.83 o
   3  24   0        185.37        182.33        14.22 o
   4  24   0       1767.90       1710.53        46.84 o
   5  24   0        754.33        733.68        32.59 o
   6  24   0        177.31        203.59        28.09 o
   7  24   0        140.32        134.05        19.97 o
   8  24   0        157.53        147.88        21.40 o
   9  24   0        435.07        421.75        35.44 o
   1  25   0        173.40        221.64        14.26 o
   2  25   0        876.09        853.03        30.60 o
   3  25   0        130.90        143.63        13.77 o
   4  25   0         62.20         53.14        12.79 o
   5  25   0        369.95        341.91        27.63 o
   6  25   0        357.51        337.75        43.91 o
   7  25   0        831.76        821.46        32.27 o
   8  25   0         27.51         21.53        25.25 o
   0  26   0       4935.09       5175.62        81.00 o
   1  26   0        281.60        289.55        18.30 o
   2  26   0          5.81         -2.80        10.43 o
   3  26   0          8.91          2.78        11.46 o
   4  26   0          4.53        -12.20        12.20 o
   5  26   0        233.83        246.40        26.21 o
   6  26   0        469.37        490.47        33.49 o
   7  26   0          1.28         -8.01        19.73 o
   8  26   0       1580.19       1472.50        91.44 o
   1  27   0       1746.92       1782.51        44.00 o
   2  27   0          0.65          6.78        10.02 o
   3  27   0          0.42         32.78        14.44 o
   4  27   0         21.48         -5.69        17.21 o
   5  27   0        111.22        125.58        23.60 o
   6  27   0          6.79         20.71        20.99 o
   7  27   0       1141.05       1079.36        63.37 o
   0  28   0       1031.05       1063.46        53.86 o
   1  28   0       1521.64       1506.98        30.33 o
   2  28   0        466.95        484.92        20.35 o
   3  28   0        447.98        463.77        19.80 o
   4  28   0         61.32         52.00        17.79 o
   5  28   0        648.24        686.11        37.46 o
   6  28   0        401.15        364.04        35.50 o
   1  29   0        820.12        838.22        23.70 o
   2  29   0       2220.33       2245.86        42.03 o
   3  29   0        595.86        618.35        33.21 o
   4  29   0        135.54        134.48        21.39 o
   5  29   0        232.59        261.06        29.97 o
   6  29   0         39.51         47.61        23.42 o
   0  30   0         20.99         33.66        18.97 o
   1  30   0        740.97        724.70        28.22 o
   2  30   0        575.10        563.09        24.14 o
   3  30   0         46.47         74.84        14.65 o
   4  30   0        758.08        776.71        46.36 o
   1  31   0          0.40          6.46        14.20 o
   2  31   0        171.76        163.48        20.80 o
   3  31   0       1242.43       1135.33        44.00 o
   0  32   0         24.42         51.17        20.62 o
 -13   0   1          0.37         -4.42        22.81 o
 -11   0   1          0.24         -9.91        11.68 o
  -9   0   1       1184.01       1305.48        27.52 o
  -7   0   1       6167.27       6053.06        57.33 o
  -5   0   1        940.00       1066.07        15.48 o
  -3   0   1       4108.47       4450.43        35.39 o
  -1   0   1      16742.69      18662.62       123.84 o
   1   0   1      93620.87      99012.91       667.75 o
   3   0   1       1901.06       1771.58        18.95 o
   5   0   1       4048.45       3923.37        42.75 o
   7   0   1       2126.42       2111.95        30.22 o
   9   0   1       1622.12       1453.97        46.03 o
  11   0   1        173.92        169.47        17.61 o
  13   0   1         52.48         24.88        26.10 o
 -14   1   1        226.51        283.09        25.39 o
 -13   1   1          3.60          8.27        16.85 o
 -12   1   1         17.89          2.99        11.25 o
 -11   1   1        491.63        462.93        15.97 o
 -10   1   1        500.48        473.23        17.05 o
  -9   1   1       2644.03       2379.24        27.66 o
  -8   1   1       2451.60       2470.58        23.29 o
  -7   1   1        681.06        633.98        10.24 o
  -6   1   1        948.06        889.64        11.55 o
  -5   1   1        207.88        172.07         4.90 o
  -4   1   1       1642.52       1874.94        15.31 o
  -3   1   1       3992.44       3920.72        22.33 o
  -2   1   1       6793.75       7258.76        36.64 o
  -1   1   1      15176.20      16419.52        82.04 o
   0   1   1      51998.31      54810.09       277.64 o
   1   1   1      29184.08      31600.44       144.68 o
   2   1   1        404.09        405.48         8.54 o
   3   1   1       4290.62       4250.91        26.39 o
   4   1   1       6463.95       6948.02        46.55 o
   5   1   1       1194.97       1116.59        12.78 o
   6   1   1       9466.63       9379.07        58.47 o
   7   1   1         48.12         33.07         4.92 o
   8   1   1       1715.89       1607.58        22.73 o
   9   1   1       1122.57       1085.87        19.19 o
  10   1   1         97.83         95.09        11.84 o
  11   1   1         15.94         24.44         9.72 o
  12   1   1         12.84         24.42        13.84 o
  13   1   1         93.59         89.84        20.06 o
 -14   2   1         19.35         10.89        21.59 o
 -13   2   1        794.51        833.82        28.98 o
 -12   2   1         41.60         53.40        12.31 o
 -11   2   1        343.93        346.58        15.63 o
 -10   2   1        822.04        874.60        29.83 o
  -9   2   1        467.01        468.19        14.17 o
  -8   2   1         83.82         33.46         5.42 o
  -7   2   1       2668.20       2638.04        22.02 o
  -6   2   1       5983.49       5961.60        40.03 o
  -5   2   1       5438.70       5758.08        34.16 o
  -4   2   1         25.17          2.60         2.55 o
  -3   2   1       1315.81       1298.09        10.48 o
  -2   2   1      24283.25      25572.95       118.70 o
  -1   2   1       9412.92      10181.25        48.78 o
   0   2   1        577.39        641.18         5.00 o
   1   2   1        880.05        897.02         6.88 o
   2   2   1         62.15         92.35         3.16 o
   3   2   1       1276.07       1495.52        12.91 o
   4   2   1       1487.17       1410.60        14.17 o
   5   2   1       7299.99       7477.78        46.91 o
   6   2   1       1828.26       1718.66        16.81 o
   7   2   1       1050.75       1037.70        14.02 o
   8   2   1        671.63        666.04        13.74 o
   9   2   1       1095.89       1156.78        24.56 o
  10   2   1        687.88        686.41        17.68 o
  11   2   1        229.63        188.83        17.12 o
  12   2   1        175.04        191.26        17.16 o
  13   2   1        362.73        357.13        22.52 o
 -14   3   1        332.74        297.56        29.64 o
 -13   3   1        115.33        126.65        16.02 o
 -12   3   1       1767.06       1773.41        33.55 o
 -11   3   1        733.13        694.18        19.91 o
 -10   3   1       1296.81       1292.68        24.75 o
  -9   3   1        387.05        390.43        12.70 o
  -8   3   1        114.87        130.81         6.79 o
  -7   3   1       1548.91       1530.91        19.45 o
  -6   3   1       4559.90       4425.57        30.83 o
  -5   3   1       2000.31       2029.87        16.21 o
  -4   3   1       8989.98       8485.31        49.56 o
  -3   3   1       1507.54       1471.25        11.77 o
  -2   3   1       3589.42       3588.79        20.10 o
  -1   3   1       6854.89       7226.63        35.17 o
   0   3   1       3980.57       4286.88        22.47 o
   1   3   1       6084.26       6463.14        34.50 o
   2   3   1       7405.98       7523.99        38.28 o
   3   3   1         19.58         29.51         2.64 o
   4   3   1      16419.87      16876.40        92.38 o
   5   3   1       7239.17       7522.39        46.10 o
   6   3   1        585.03        572.27         9.84 o
   7   3   1         25.62         43.66         4.89 o
   8   3   1          2.46         -5.05         5.05 o
   9   3   1        637.49        685.06        16.35 o
  10   3   1       1620.04       1644.27        34.49 o
  11   3   1         76.64         88.03        12.24 o
  12   3   1       1154.50       1217.66        43.25 o
  13   3   1        493.86        534.82        24.99 o
 -14   4   1          4.40         -0.78        17.61 o
 -13   4   1        260.48        236.38        20.98 o
 -12   4   1        333.53        374.44        19.10 o
 -11   4   1       2792.22       2878.92        39.71 o
 -10   4   1        621.89        627.54        17.91 o
  -9   4   1         30.72         32.84         7.43 o
  -8   4   1        263.64        220.25         8.46 o
  -7   4   1        193.20        187.85         7.08 o
  -6   4   1       2169.15       2147.02        18.54 o
  -5   4   1      16421.12      15732.39        80.12 o
  -4   4   1       3098.13       3462.98        23.80 o
  -3   4   1       9838.10       9583.91        50.34 o
  -2   4   1       2679.37       2693.14        16.57 o
  -1   4   1       9976.85      10869.99        52.61 o
   0   4   1        528.97        559.82         5.49 o
   1   4   1         83.58         75.20         2.93 o
   2   4   1        485.99        505.34         6.73 o
   3   4   1      15194.95      14719.88        75.33 o
   4   4   1       3226.64       3669.53        25.96 o
   5   4   1       5100.44       4913.60        31.91 o
   6   4   1        169.06        181.25         7.13 o
   7   4   1        100.47         93.66         5.79 o
   8   4   1         45.39         14.43         5.81 o
   9   4   1        109.98        150.48        12.13 o
  10   4   1          8.83         10.12         8.94 o
  11   4   1       3249.48       3293.58        48.41 o
  12   4   1        203.16        251.09        18.50 o
  13   4   1        103.19         86.96        16.47 o
 -14   5   1        595.62        603.46        31.81 o
 -13   5   1        111.66        110.89        36.76 o
 -12   5   1       1106.87       1114.37        32.74 o
 -11   5   1          8.81         26.27        10.20 o
 -10   5   1       1155.58       1149.10        23.82 o
  -9   5   1         25.02         12.33         6.83 o
  -8   5   1         31.95         40.20         6.35 o
  -7   5   1         10.51         -0.08         3.76 o
  -6   5   1       6149.58       6266.54        37.06 o
  -5   5   1        272.47        367.52         6.70 o
  -4   5   1      14818.83      14694.03        78.46 o
  -3   5   1       2479.80       2516.51        19.39 o
  -2   5   1       7111.58       7662.44        40.33 o
  -1   5   1        947.46       1088.51         7.97 o
   0   5   1       3147.50       3352.12        19.07 o
   1   5   1        897.62        803.23         8.53 o
   2   5   1      19006.78      19097.08        98.52 o
   3   5   1       6246.70       6609.80        39.80 o
   4   5   1      18328.93      18256.36        93.73 o
   5   5   1        567.50        594.98         9.37 o
   6   5   1        221.45        232.22         7.12 o
   7   5   1        227.72        162.95         7.36 o
   8   5   1         36.80         35.19         7.06 o
   9   5   1        401.33        445.56        17.02 o
  10   5   1       1458.51       1490.46        27.52 o
  11   5   1         59.47         88.82        12.02 o
  12   5   1        967.33        953.33        28.34 o
  13   5   1         81.21         98.81        21.19 o
 -14   6   1        195.68        185.41        22.39 o
 -13   6   1       1085.13       1080.66        36.30 o
 -12   6   1        358.99        386.13        22.04 o
 -11   6   1       1200.81       1136.18        28.17 o
 -10   6   1       1574.70       1570.39        27.14 o
  -9   6   1       1400.76       1339.86        32.55 o
  -8   6   1         19.69         24.45         6.32 o
  -7   6   1       1140.18       1068.80        18.39 o
  -6   6   1       2454.11       2436.71        20.50 o
  -5   6   1       3137.39       3036.75        20.60 o
  -4   6   1       3010.77       3154.30        21.66 o
  -3   6   1       9991.38       9933.27        54.85 o
  -2   6   1        681.36        556.19         8.90 o
  -1   6   1       3130.61       3375.37        20.25 o
   0   6   1        762.25        946.57         9.75 o
   1   6   1       2543.81       2820.70        19.49 o
   2   6   1       1531.02       1473.26        12.78 o
   3   6   1      31470.81      32413.94       166.13 o
   4   6   1        141.26        215.84         5.91 o
   5   6   1       2899.41       2954.28        21.16 o
   6   6   1       5643.00       5482.40        38.16 o
   7   6   1          0.64          1.31         4.84 o
   8   6   1        449.60        491.36        14.01 o
   9   6   1        784.06        785.56        26.68 o
  10   6   1       2457.58       2413.63        36.04 o
  11   6   1        562.04        555.43        33.90 o
  12   6   1        350.10        378.03        24.37 o
  13   6   1        109.24        117.16        22.94 o
 -13   7   1        120.86        124.18        18.32 o
 -12   7   1        248.94        225.06        19.30 o
 -11   7   1        396.97        403.32        22.93 o
 -10   7   1       1863.29       1894.35        32.91 o
  -9   7   1        882.29        864.75        18.17 o
  -8   7   1       1191.68       1141.98        18.40 o
  -7   7   1       1559.45       1565.66        18.95 o
  -6   7   1       3782.39       3682.27        27.44 o
  -5   7   1       1477.72       1334.61        11.61 o
  -4   7   1       1230.48       1125.27        10.75 o
  -3   7   1       7838.31       7927.79        47.09 o
  -2   7   1       3215.49       3270.25        23.12 o
  -1   7   1       2568.96       2855.56        18.14 o
   0   7   1       1574.83       1544.99        11.92 o
   1   7   1       4161.30       3985.84        25.57 o
   2   7   1       6537.93       7033.05        40.89 o
   3   7   1       1928.43       2110.95        16.69 o
   4   7   1       1250.51       1175.35        11.44 o
   5   7   1       1202.96       1151.32        11.76 o
   6   7   1       6736.05       6488.66        49.20 o
   7   7   1       2217.34       2199.41        23.66 o
   8   7   1        314.84        332.50        11.27 o
   9   7   1       3294.16       3296.08        40.66 o
  10   7   1         47.21         31.95         9.72 o
  11   7   1        146.79        157.55        16.79 o
  12   7   1        573.08        523.70        28.54 o
  13   7   1        875.36        821.15        54.55 o
 -13   8   1        109.46        117.09        21.56 o
 -12   8   1        215.60        242.23        27.51 o
 -11   8   1        356.44        339.50        17.59 o
 -10   8   1        392.58        356.32        16.45 o
  -9   8   1       5242.00       5090.37        58.09 o
  -8   8   1          0.92          9.54         6.14 o
  -7   8   1       8592.50       8564.33        59.31 o
  -6   8   1       2715.49       2661.33        21.80 o
  -5   8   1        244.64        263.08         5.91 o
  -4   8   1        530.65        554.66         7.27 o
  -3   8   1         67.47         67.76         4.07 o
  -2   8   1       1120.08       1111.97        13.50 o
  -1   8   1       8551.34       8188.52        44.35 o
   0   8   1         17.94         18.57         2.07 o
   1   8   1       4651.88       4596.63        30.70 o
   2   8   1       7549.42       7938.77        50.61 o
   3   8   1        264.56        299.34         5.83 o
   4   8   1          0.30         -2.64         2.64 o
   5   8   1          3.73          2.78         2.87 o
   6   8   1        387.05        415.89         9.70 o
   7   8   1      10819.41      10658.83        77.37 o
   8   8   1        531.53        561.71        16.07 o
   9   8   1       1132.29       1068.33        22.25 o
  10   8   1        235.00        253.93        14.92 o
  11   8   1          0.59        -11.57        11.57 o
  12   8   1        420.62        463.20        27.53 o
  13   8   1         72.12         60.35        20.87 o
 -13   9   1         12.41         -6.28        17.94 o
 -12   9   1          0.81         -0.70        18.11 o
 -11   9   1         84.08         84.66        12.95 o
 -10   9   1       1428.44       1517.80        30.46 o
  -9   9   1          0.42          6.13         8.89 o
  -8   9   1      14304.63      13969.11       116.75 o
  -7   9   1         17.27         20.88         4.93 o
  -6   9   1       1271.50       1283.67        14.72 o
  -5   9   1       1632.99       1643.38        15.75 o
  -4   9   1        616.50        557.82         7.57 o
  -3   9   1       1415.32       1523.45        14.10 o
  -2   9   1        735.82        536.08         9.01 o
  -1   9   1        619.41        679.63         8.45 o
   0   9   1      11402.31      11284.99        61.23 o
   1   9   1        587.14        639.36         8.84 o
   2   9   1       1173.59       1340.17        14.90 o
   3   9   1         46.78         37.63         3.12 o
   4   9   1        652.65        679.93        10.09 o
   5   9   1        340.87        336.92         8.22 o
   6   9   1        104.79        122.60         5.94 o
   7   9   1        109.27        108.63         9.45 o
   8   9   1       7742.83       7526.30        73.13 o
   9   9   1        274.18        252.01        16.81 o
  10   9   1          0.23          3.46         9.78 o
  11   9   1        138.65        160.62        18.16 o
  12   9   1         53.37         50.73        21.23 o
  13   9   1          1.28          1.82        20.85 o
 -13  10   1         29.01          6.22        18.90 o
 -12  10   1        147.37        156.19        19.90 o
 -11  10   1        115.22        123.84        19.04 o
 -10  10   1        292.26        283.27        17.24 o
  -9  10   1       4039.61       4094.16        52.33 o
  -8  10   1          9.40         11.66         6.90 o
  -7  10   1        627.67        631.67        13.77 o
  -6  10   1       1730.34       1667.22        16.79 o
  -5  10   1         25.12         28.39         3.32 o
  -4  10   1         38.12         26.28         3.55 o
  -3  10   1         26.70         24.47         3.37 o
  -2  10   1       7842.65       7729.82        50.28 o
  -1  10   1       1814.30       1542.83        12.65 o
   0  10   1        117.50        131.77         4.27 o
   1  10   1       3835.99       3876.02        26.91 o
   2  10   1       3800.33       4067.97        33.67 o
   3  10   1        935.64       1110.56        13.65 o
   4  10   1       2326.79       2282.10        19.56 o
   5  10   1        629.11        646.21        12.34 o
   6  10   1       4830.38       4884.89        39.51 o
   7  10   1       5699.22       5653.52        54.58 o
   8  10   1         14.18         12.90         7.51 o
   9  10   1        438.19        443.42        16.85 o
  10  10   1          1.35          0.65        14.18 o
  11  10   1         95.43         54.90        36.29 o
  12  10   1          7.28         21.26        16.56 o
  13  10   1        580.13        553.47        59.39 o
 -13  11   1        508.05        503.41        31.36 o
 -12  11   1        422.99        435.87        25.94 o
 -11  11   1        298.50        318.48        21.24 o
 -10  11   1        173.30        145.07        14.86 o
  -9  11   1        909.07        917.19        23.78 o
  -8  11   1        738.15        752.70        30.56 o
  -7  11   1        270.38        233.33         9.10 o
  -6  11   1        394.34        414.07        11.25 o
  -5  11   1        715.41        668.13         9.43 o
  -4  11   1       3272.61       3198.38        24.18 o
  -3  11   1       9032.14       9122.34        56.80 o
  -2  11   1       4321.70       4301.65        32.98 o
  -1  11   1       2449.46       2320.78        17.25 o
   0  11   1       2559.09       2428.27        17.88 o
   1  11   1       2517.99       2496.79        19.59 o
   2  11   1       3073.22       3149.64        24.63 o
   3  11   1        693.81        781.32        10.27 o
   4  11   1       2053.09       2126.04        17.49 o
   5  11   1       9006.10       8844.25        57.61 o
   6  11   1       1672.48       1691.56        19.25 o
   7  11   1       1421.87       1460.96        25.05 o
   8  11   1       2213.88       2194.74        35.29 o
   9  11   1        460.98        417.20        16.84 o
  10  11   1        140.53        117.51        14.78 o
  11  11   1          3.58          1.61        23.56 o
  12  11   1          2.72        -13.64        16.61 o
 -13  12   1        434.34        421.83        29.68 o
 -12  12   1          0.29          8.92        15.64 o
 -11  12   1        439.81        432.12        24.36 o
 -10  12   1        443.62        435.79        22.85 o
  -9  12   1          3.16        -11.74        11.74 o
  -8  12   1        400.81        404.20        18.19 o
  -7  12   1       1390.18       1371.27        25.40 o
  -6  12   1        526.24        500.62        13.51 o
  -5  12   1       3955.02       3972.71        30.21 o
  -4  12   1       3160.40       3138.62        26.04 o
  -3  12   1       9076.93       9267.28        56.49 o
  -2  12   1      10459.30      10834.70        63.81 o
  -1  12   1        136.72        166.59         4.86 o
   0  12   1        225.50        233.73         5.52 o
   1  12   1       4690.46       4959.75        32.14 o
   2  12   1        861.08        756.76        11.31 o
   3  12   1       6679.13       6598.84        43.38 o
   4  12   1        584.06        580.16         9.67 o
   5  12   1        678.30        735.46        12.63 o
   6  12   1        914.18        920.01        16.12 o
   7  12   1         70.62         70.41         7.25 o
   8  12   1        468.36        458.64        16.32 o
   9  12   1         91.73         73.27        11.26 o
  10  12   1        331.67        338.35        19.33 o
  11  12   1        623.19        610.05        28.51 o
  12  12   1        826.12        875.06        37.92 o
 -13  13   1          7.11          1.24        18.63 o
 -12  13   1       2283.69       2367.71        58.96 o
 -11  13   1        160.75        182.35        19.48 o
 -10  13   1        460.16        427.73        22.75 o
  -9  13   1        129.12        125.33        11.43 o
  -8  13   1         18.96          0.25         8.59 o
  -7  13   1         56.32         58.10         7.59 o
  -6  13   1         22.21         15.03         4.83 o
  -5  13   1       1416.75       1386.83        16.73 o
  -4  13   1       8494.14       8325.85        51.04 o
  -3  13   1       2112.56       2070.11        18.01 o
  -2  13   1        800.31        740.55        10.49 o
  -1  13   1        832.99        878.71        10.02 o
   0  13   1        199.05        173.44         4.76 o
   1  13   1          6.72          4.63         2.79 o
   2  13   1       2851.00       2674.49        21.69 o
   3  13   1          0.81         -1.49         3.34 o
   4  13   1       7978.47       7987.82        52.21 o
   5  13   1         14.65          5.48         4.67 o
   6  13   1         75.15         78.64         6.41 o
   7  13   1        853.80        844.88        22.14 o
   8  13   1         32.17         18.90         8.87 o
   9  13   1        107.43         87.70        13.24 o
  10  13   1       1550.12       1574.44        52.29 o
  11  13   1        131.96        121.41        20.48 o
  12  13   1        846.17        794.94        55.25 o
 -12  14   1         37.86         28.14        18.32 o
 -11  14   1        496.31        488.70        35.54 o
 -10  14   1         27.92         43.37        14.03 o
  -9  14   1         25.07         22.00         9.60 o
  -8  14   1        949.96        966.02        21.57 o
  -7  14   1         18.34          7.64         6.41 o
  -6  14   1       1270.64       1230.00        16.86 o
  -5  14   1       4142.82       3997.58        34.01 o
  -4  14   1         89.83         84.40         5.16 o
  -3  14   1      12775.85      13179.93        77.06 o
  -2  14   1        949.36        987.57        12.91 o
  -1  14   1        156.96        173.82         5.63 o
   0  14   1        323.61        359.43         7.81 o
   1  14   1         26.16         23.87         3.33 o
   2  14   1       1448.11       1399.12        14.88 o
   3  14   1       8822.28       8735.12        55.63 o
   4  14   1        901.67        899.07        13.79 o
   5  14   1       1817.78       1865.49        21.68 o
   6  14   1        350.78        348.71         9.96 o
   7  14   1         29.85         20.45         8.84 o
   8  14   1        620.50        594.97        20.89 o
   9  14   1        990.42       1007.19        49.59 o
  10  14   1        187.85        184.74        20.14 o
  11  14   1       1377.33       1394.77        47.46 o
  12  14   1         56.72         56.33        20.76 o
 -12  15   1        497.28        540.80        38.21 o
 -11  15   1        134.99        118.65        18.81 o
 -10  15   1          6.75         11.15        13.19 o
  -9  15   1        113.68        116.50        11.95 o
  -8  15   1        231.22        226.72        12.57 o
  -7  15   1        505.66        508.74        22.74 o
  -6  15   1       1573.76       1566.29        19.58 o
  -5  15   1       2555.92       2522.38        27.24 o
  -4  15   1       5783.77       5805.30        41.38 o
  -3  15   1        432.14        439.82        10.01 o
  -2  15   1       3867.58       4024.48        31.09 o
  -1  15   1        230.70        279.03         6.69 o
   0  15   1        674.08        688.55         9.64 o
   1  15   1       5407.70       5377.43        35.12 o
   2  15   1       2455.30       2463.85        22.36 o
   3  15   1        732.13        741.80        11.79 o
   4  15   1       3075.91       2986.68        31.94 o
   5  15   1        310.26        297.51        15.33 o
   6  15   1          3.26         -4.71         4.71 o
   7  15   1          9.29         12.42         7.35 o
   8  15   1        368.25        357.39        18.05 o
   9  15   1        464.03        470.61        22.73 o
  10  15   1        561.37        547.84        26.31 o
  11  15   1         83.68         79.11        19.68 o
  12  15   1        318.51        299.98        27.24 o
 -12  16   1          0.61         -7.12        18.54 o
 -11  16   1        337.99        357.03        24.07 o
 -10  16   1         86.31         57.87        15.20 o
  -9  16   1        741.77        717.40        24.54 o
  -8  16   1          1.35         -8.11         8.11 o
  -7  16   1        328.32        337.00        12.14 o
  -6  16   1       1120.03       1194.30        20.94 o
  -5  16   1        409.06        401.70        11.84 o
  -4  16   1        383.26        419.16         9.81 o
  -3  16   1       1733.46       1807.90        20.47 o
  -2  16   1       4537.87       4829.72        34.40 o
  -1  16   1       8741.53       8996.90        61.86 o
   0  16   1       2303.73       2279.45        21.53 o
   1  16   1       1128.11       1160.45        15.76 o
   2  16   1       6944.96       6908.90        47.48 o
   3  16   1       1238.78       1233.62        16.34 o
   4  16   1         68.43         78.31         6.53 o
   5  16   1        267.05        268.57        10.01 o
   6  16   1       1483.39       1434.89        20.95 o
   7  16   1       1918.89       1856.32        30.69 o
   8  16   1       1294.11       1298.96        39.37 o
   9  16   1         31.54          3.49        12.58 o
  10  16   1        853.39        869.94        34.87 o
  11  16   1         11.35          5.77        18.00 o
 -12  17   1          1.97        -18.01        18.01 o
 -11  17   1         13.65         25.89        17.16 o
 -10  17   1          7.04         -8.40        13.44 o
  -9  17   1          0.83         -9.86         9.86 o
  -8  17   1       2094.65       2126.62        41.86 o
  -7  17   1        353.96        364.43        14.70 o
  -6  17   1       1081.83       1080.47        17.11 o
  -5  17   1        209.32        223.95         9.91 o
  -4  17   1          8.61          9.92         5.32 o
  -3  17   1        632.89        619.13        13.25 o
  -2  17   1       6776.96       6792.44        49.41 o
  -1  17   1        866.44        926.56        23.23 o
   0  17   1      10447.07      10605.74        70.71 o
   1  17   1       2123.71       2180.81        24.55 o
   2  17   1        184.38        218.59         9.34 o
   3  17   1        245.46        240.66         8.64 o
   4  17   1        517.17        484.73        12.82 o
   5  17   1        126.72        146.80        10.45 o
   6  17   1        175.06        170.75        13.36 o
   7  17   1        249.21        238.42        11.46 o
   8  17   1       1793.68       1697.67        39.33 o
   9  17   1        450.58        430.91        20.04 o
  10  17   1         43.14         38.06        15.52 o
  11  17   1        130.27        133.23        21.86 o
 -11  18   1         29.47         39.99        18.59 o
 -10  18   1         33.59         34.46        15.54 o
  -9  18   1        748.96        727.25        22.08 o
  -8  18   1         77.54         52.07        13.14 o
  -7  18   1       2034.77       2092.85        40.47 o
  -6  18   1         86.30         77.88         8.47 o
  -5  18   1          1.85         -5.47         6.73 o
  -4  18   1        576.48        511.27        13.77 o
  -3  18   1        216.50        222.35         8.78 o
  -2  18   1         40.28         49.86         4.51 o
  -1  18   1      11505.21      11612.36        79.95 o
   0  18   1       1653.61       1649.86        21.34 o
   1  18   1       5965.33       6023.85        47.55 o
   2  18   1          4.98          4.48         4.98 o
   3  18   1        249.06        246.99        10.14 o
   4  18   1        483.43        475.49        14.77 o
   5  18   1          3.06         -7.40         7.40 o
   6  18   1        389.05        371.48        17.01 o
   7  18   1       4192.92       4128.86        51.34 o
   8  18   1          5.49         14.41        11.13 o
   9  18   1        521.93        481.05        21.04 o
  10  18   1         16.54         17.24        13.84 o
  11  18   1         77.46         78.74        20.15 o
 -11  19   1        530.81        530.83        29.73 o
 -10  19   1        465.85        484.83        25.28 o
  -9  19   1        387.00        379.34        21.06 o
  -8  19   1        963.81        978.43        27.56 o
  -7  19   1        605.44        605.88        18.31 o
  -6  19   1       1217.49       1206.72        29.98 o
  -5  19   1        102.56         99.68         8.86 o
  -4  19   1        139.44        129.07         8.68 o
  -3  19   1       4027.85       3900.30        37.65 o
  -2  19   1       1801.71       1820.78        21.29 o
  -1  19   1       1112.60       1098.94        15.67 o
   0  19   1       2455.29       2425.67        25.50 o
   1  19   1        847.12        807.55        13.12 o
   2  19   1        647.78        663.86        16.44 o
   3  19   1         29.55         40.83         7.54 o
   4  19   1        122.00        110.45        10.40 o
   5  19   1        458.58        453.24        16.08 o
   6  19   1       2651.80       2603.20        35.92 o
   7  19   1        948.03        914.89        20.55 o
   8  19   1        434.65        436.36        18.50 o
   9  19   1         40.75         40.78        12.73 o
  10  19   1         13.66         -8.67        14.69 o
  11  19   1         11.03         12.74        17.88 o
 -11  20   1        284.02        263.91        32.30 o
 -10  20   1       1190.53       1210.75        35.00 o
  -9  20   1        549.93        559.68        23.04 o
  -8  20   1          3.88          6.70        10.08 o
  -7  20   1        834.29        788.75        19.37 o
  -6  20   1        713.26        690.12        19.03 o
  -5  20   1        862.19        874.95        20.72 o
  -4  20   1        101.22         92.48        10.83 o
  -3  20   1       2222.99       2179.96        28.32 o
  -2  20   1       2658.20       2674.10        30.50 o
  -1  20   1        141.28        141.51         7.64 o
   0  20   1        226.49        227.83         9.38 o
   1  20   1         67.94         64.20         5.68 o
   2  20   1        402.90        388.15        11.88 o
   3  20   1        469.46        488.55        14.81 o
   4  20   1       1966.75       1949.18        36.89 o
   5  20   1        236.94        222.38        14.79 o
   6  20   1       3530.42       3538.45        45.11 o
   7  20   1         97.75         68.54        13.19 o
   8  20   1         16.06         15.10        10.94 o
   9  20   1         27.16         -2.40        12.38 o
  10  20   1        174.57        169.23        22.34 o
 -10  21   1        250.59        235.47        25.10 o
  -9  21   1        418.60        453.04        21.45 o
  -8  21   1         62.37         49.95        11.64 o
  -7  21   1          8.00         -2.85        10.66 o
  -6  21   1        533.14        546.58        19.85 o
  -5  21   1        780.40        762.12        20.22 o
  -4  21   1       1234.42       1238.46        23.68 o
  -3  21   1        466.26        511.17        15.82 o
  -2  21   1         88.88         94.09         7.41 o
  -1  21   1        841.39        825.68        16.75 o
   0  21   1         13.41          8.24         9.58 o
   1  21   1        250.50        238.75        10.51 o
   2  21   1        577.38        609.91        19.74 o
   3  21   1        545.03        543.77        17.53 o
   4  21   1       1278.15       1287.99        28.33 o
   5  21   1       4301.21       4280.79        63.31 o
   6  21   1        380.54        365.81        21.60 o
   7  21   1        246.71        258.53        22.63 o
   8  21   1         16.13          3.69        14.87 o
   9  21   1          8.10          3.53        14.30 o
  10  21   1        684.53        669.49        28.68 o
 -10  22   1        120.62        101.38        33.57 o
  -9  22   1          9.87         17.49        14.29 o
  -8  22   1         89.21         82.92        13.27 o
  -7  22   1          0.20         -9.36         9.36 o
  -6  22   1         52.48         41.49        12.05 o
  -5  22   1       2255.20       2251.50        42.87 o
  -4  22   1        324.74        293.72        15.20 o
  -3  22   1        131.91        147.29        10.38 o
  -2  22   1        614.56        581.32        20.38 o
  -1  22   1         33.04         34.37        10.65 o
   0  22   1        694.66        714.87        19.30 o
   1  22   1        500.87        515.52        18.13 o
   2  22   1        427.39        396.72        24.16 o
   3  22   1       2121.42       2151.58        31.73 o
   4  22   1        390.97        398.04        22.66 o
   5  22   1       2565.66       2557.51        77.02 o
   6  22   1        656.99        639.17        39.56 o
   7  22   1         68.04         59.88        14.79 o
   8  22   1        188.96        181.78        21.00 o
   9  22   1          1.45        -10.71        21.59 o
 -10  23   1        377.81        339.13        38.48 o
  -9  23   1          4.07        -13.37        14.38 o
  -8  23   1        104.81        111.27        18.96 o
  -7  23   1        851.60        835.49        34.28 o
  -6  23   1        435.94        401.44        18.82 o
  -5  23   1        172.04        158.72        20.74 o
  -4  23   1       1717.29       1692.37        29.20 o
  -3  23   1        670.67        629.08        22.01 o
  -2  23   1        346.33        366.73        12.89 o
  -1  23   1         11.53          3.27         7.15 o
   0  23   1         61.74         61.14         8.50 o
   1  23   1       2679.90       2688.73        34.16 o
   2  23   1        723.89        763.37        26.89 o
   3  23   1        516.96        531.66        24.39 o
   4  23   1       2510.95       2520.44        48.35 o
   5  23   1          3.25         -4.80        16.27 o
   6  23   1         82.76         87.13        15.14 o
   7  23   1        100.38        106.94        31.55 o
   8  23   1        240.33        217.17        26.50 o
   9  23   1        466.44        512.15        27.67 o
  -9  24   1        218.44        204.26        29.20 o
  -8  24   1        270.26        275.00        17.56 o
  -7  24   1        171.46        141.95        17.35 o
  -6  24   1       2151.56       2133.26        43.13 o
  -5  24   1        757.49        764.14        22.68 o
  -4  24   1         56.18         57.45        11.97 o
  -3  24   1        196.76        205.35        16.46 o
  -2  24   1        118.10        120.88         9.80 o
  -1  24   1         69.03         49.93         9.00 o
   0  24   1        102.73         96.62         9.81 o
   1  24   1         17.87         11.86         8.78 o
   2  24   1       1437.55       1443.42        28.53 o
   3  24   1        383.17        387.14        21.69 o
   4  24   1         14.30         17.26        12.84 o
   5  24   1       1315.23       1242.82        45.09 o
   6  24   1        194.36        185.91        22.63 o
   7  24   1         73.92         75.77        18.40 o
   8  24   1        364.61        364.97        62.72 o
   9  24   1        243.42        210.08        20.64 o
  -9  25   1         78.62         43.22        19.51 o
  -8  25   1        678.17        604.69        58.52 o
  -7  25   1       1025.21       1062.31        32.13 o
  -6  25   1        246.58        274.03        19.61 o
  -5  25   1        311.42        327.07        18.76 o
  -4  25   1         35.88         34.99        12.16 o
  -3  25   1         19.39         -1.23        11.18 o
  -2  25   1        155.09        172.16        11.40 o
  -1  25   1        159.24        162.16        11.39 o
   0  25   1        914.47        905.47        21.32 o
   1  25   1        792.07        830.77        22.88 o
   2  25   1         10.33          4.73         9.34 o
   3  25   1        667.28        696.27        26.48 o
   4  25   1         30.80         27.68        14.67 o
   5  25   1        780.17        751.57        34.41 o
   6  25   1        619.65        527.18        31.31 o
   7  25   1         18.99         41.80        22.01 o
   8  25   1        442.14        422.66        43.52 o
  -8  26   1         92.83        113.41        26.04 o
  -7  26   1        920.49        859.15        35.07 o
  -6  26   1        777.70        835.88        37.28 o
  -5  26   1         49.25         14.07        15.47 o
  -4  26   1         34.02         42.57        13.29 o
  -3  26   1          1.35          3.63         9.00 o
  -2  26   1         12.68          7.68         9.58 o
  -1  26   1       1230.45       1218.04        35.14 o
   0  26   1         35.09         26.40         9.67 o
   1  26   1       1382.00       1402.01        34.90 o
   2  26   1       1164.50       1170.58        29.82 o
   3  26   1        210.42        213.23        19.45 o
   4  26   1         30.17         47.16        18.23 o
   5  26   1        332.48        281.41        25.56 o
   6  26   1         43.59         41.68        20.96 o
   7  26   1        818.57        764.60        39.51 o
  -7  27   1          6.73         -9.43        29.28 o
  -6  27   1        288.58        316.57        29.70 o
  -5  27   1        343.94        370.98        31.64 o
  -4  27   1        134.51        164.55        17.50 o
  -3  27   1        319.16        358.95        21.68 o
  -2  27   1        298.62        324.06        16.09 o
  -1  27   1        189.20        223.69        13.87 o
   0  27   1       1918.43       1923.35        32.00 o
   1  27   1        257.24        255.57        13.96 o
   2  27   1        151.69        150.97        16.56 o
   3  27   1        193.37        175.46        16.88 o
   4  27   1        402.70        422.91        28.92 o
   5  27   1        456.44        491.08        58.72 o
   6  27   1        853.23        858.14        60.25 o
   7  27   1        232.84        228.36        29.44 o
  -7  28   1        437.37        458.72        35.41 o
  -6  28   1         69.38         58.46        31.82 o
  -5  28   1         74.63         85.11        23.09 o
  -4  28   1        158.52        157.34        18.33 o
  -3  28   1        175.89        169.37        14.26 o
  -2  28   1       1048.09       1105.34        27.45 o
  -1  28   1       1582.99       1603.98        30.55 o
   0  28   1        134.86        127.31        12.98 o
   1  28   1        692.89        697.46        22.10 o
   2  28   1        390.03        403.22        18.52 o
   3  28   1         22.27          6.29        13.67 o
   4  28   1        175.88        220.47        24.94 o
   5  28   1          5.29        -10.39        20.16 o
   6  28   1        679.67        712.07        80.24 o
  -6  29   1         50.56         26.53        23.10 o
  -5  29   1        154.12        105.46        27.62 o
  -4  29   1        748.08        746.27        29.62 o
  -3  29   1        511.82        516.10        26.31 o
  -2  29   1        108.00        126.56        14.53 o
  -1  29   1       1104.21       1067.78        32.40 o
   0  29   1        189.23        215.15        15.55 o
   1  29   1        167.09        172.31        15.03 o
   2  29   1        508.89        488.87        19.73 o
   3  29   1         11.91          3.49        16.76 o
   4  29   1        438.40        416.63        32.34 o
   5  29   1       1220.61       1283.46       117.82 o
  -5  30   1        453.53        374.41        32.45 o
  -4  30   1        652.84        642.10        29.93 o
  -3  30   1        554.92        490.06        28.89 o
  -2  30   1        798.83        802.83        28.19 o
  -1  30   1          0.20         16.72        13.37 o
   0  30   1        150.32        144.74        15.30 o
   1  30   1         35.13         30.94        13.44 o
   2  30   1        118.47        103.29        15.57 o
   3  30   1        890.52        837.80        35.21 o
   4  30   1       1072.81       1059.73        92.55 o
  -3  31   1         62.44         60.60        20.31 o
  -2  31   1        284.01        278.90        24.78 o
  -1  31   1       1342.81       1312.67        35.37 o
   0  31   1        414.96        397.48        20.43 o
   1  31   1        126.09        103.87        15.32 o
   2  31   1        573.97        520.42        36.33 o
   3  31   1        255.56        323.85        26.51 o
   0  32   1        224.32        231.86        18.25 o
 -14   0   2        189.78        289.22        35.17 o
 -12   0   2        433.58        385.31        23.97 o
 -10   0   2        142.72        113.59        12.75 o
  -8   0   2       2009.52       1842.58        25.94 o
  -6   0   2        542.20        514.82        13.36 o
  -4   0   2       2939.49       2675.15        26.91 o
  -2   0   2         37.36         46.64         3.46 o
   0   0   2       2803.90       3027.07        23.18 o
   2   0   2       2740.81       2714.46        24.17 o
   4   0   2       1583.37       1109.80        14.05 o
   6   0   2       2198.88       2156.99        27.61 o
   8   0   2        254.41        261.33        13.98 o
  10   0   2       1417.94       1528.95        49.22 o
  12   0   2        765.60        749.59        51.58 o
 -14   1   2       1091.14       1106.91        43.50 o
 -13   1   2        621.65        660.70        29.16 o
 -12   1   2          0.71         -9.93        10.77 o
 -11   1   2        247.66        239.70        12.86 o
 -10   1   2        613.89        661.79        17.76 o
  -9   1   2        247.39        296.30         9.59 o
  -8   1   2         57.87         72.97         5.43 o
  -7   1   2        478.88        435.14         8.93 o
  -6   1   2       6605.26       6881.83        44.94 o
  -5   1   2       3662.33       3729.25        25.43 o
  -4   1   2       9861.19      10627.26        56.08 o
  -3   1   2       1063.62       1066.66         9.35 o
  -2   1   2        971.05        985.66         8.30 o
  -1   1   2      29381.11      31562.66       142.78 o
   0   1   2          5.08         14.08         1.42 o
   1   1   2        504.38        505.83         6.52 o
   2   1   2         10.24         11.34         2.04 o
   3   1   2       1391.22       1156.04        10.82 o
   4   1   2        445.10        363.33         7.19 o
   5   1   2        655.99        645.59         9.64 o
   6   1   2         97.63         81.65         4.83 o
   7   1   2        381.69        385.31         9.16 o
   8   1   2         38.75         52.00         6.74 o
   9   1   2        413.28        413.60        15.65 o
  10   1   2         87.38         86.34         9.67 o
  11   1   2        597.39        594.69        24.16 o
  12   1   2        113.42        131.64        16.83 o
  13   1   2        376.13        394.57        27.23 o
 -14   2   2          3.35         17.97        21.86 o
 -13   2   2          8.09          4.40        13.92 o
 -12   2   2         22.48          8.19        11.06 o
 -11   2   2       1386.56       1286.16        26.11 o
 -10   2   2         17.23          8.55         7.65 o
  -9   2   2         12.38         -5.37         5.37 o
  -8   2   2        512.94        530.61        10.28 o
  -7   2   2       4210.37       4046.34        30.77 o
  -6   2   2         89.38         97.08         4.28 o
  -5   2   2       1607.45       1908.60        15.67 o
  -4   2   2       1382.50       1457.15        13.58 o
  -3   2   2       9330.77       9491.91        49.60 o
  -2   2   2      23232.10      25408.81       120.34 o
  -1   2   2        811.75        859.46         7.53 o
   0   2   2       2127.19       2286.76        14.68 o
   1   2   2        959.25        793.31         7.06 o
   2   2   2        187.49        182.83         4.32 o
   3   2   2        848.43        883.82         9.58 o
   4   2   2         25.23         28.82         3.42 o
   5   2   2       8526.07       8656.36        53.88 o
   6   2   2         31.97         21.20         3.78 o
   7   2   2        230.52        197.71         7.36 o
   8   2   2        179.49        155.58         8.37 o
   9   2   2       1832.90       1773.53        26.42 o
  10   2   2         41.31         41.08         9.34 o
  11   2   2         82.12         58.68        11.91 o
  12   2   2        473.26        501.64        22.72 o
  13   2   2        136.39        151.20        21.78 o
 -14   3   2         51.73         69.64        23.34 o
 -13   3   2        149.40        145.91        18.93 o
 -12   3   2         92.06         99.60        13.09 o
 -11   3   2        424.84        436.85        16.72 o
 -10   3   2       1224.73       1238.84        24.32 o
  -9   3   2         13.71         -2.15         5.47 o
  -8   3   2        689.80        634.89        11.78 o
  -7   3   2          3.82         -2.58         3.68 o
  -6   3   2       2585.18       2524.69        19.65 o
  -5   3   2      10855.43      10883.87        58.06 o
  -4   3   2       2655.54       2772.17        20.40 o
  -3   3   2          5.55          9.93         2.16 o
  -2   3   2       4123.77       4079.20        22.72 o
  -1   3   2      22723.80      25495.59       127.25 o
   0   3   2        758.94        844.93         6.98 o
   1   3   2        837.47        880.33         7.65 o
   2   3   2      10144.97      10634.10        53.82 o
   3   3   2         57.96         36.10         3.10 o
   4   3   2       6514.91       6649.44        39.22 o
   5   3   2         47.41         69.23         4.16 o
   6   3   2        285.26        274.67         7.93 o
   7   3   2        668.08        591.20        17.30 o
   8   3   2        422.82        400.67        11.46 o
   9   3   2          1.39         -4.12         7.33 o
  10   3   2         98.06         79.35        11.23 o
  11   3   2        145.90        148.35        17.55 o
  12   3   2        404.51        411.28        21.55 o
  13   3   2          0.63        -14.67        14.67 o
 -14   4   2        571.72        588.48        29.89 o
 -13   4   2          0.06         -0.15        14.54 o
 -12   4   2        584.73        597.24        23.47 o
 -11   4   2        202.81        213.48        16.31 o
 -10   4   2        514.34        448.09        16.19 o
  -9   4   2        238.83        258.72        10.46 o
  -8   4   2        371.07        341.89         9.05 o
  -7   4   2       2004.43       1993.45        19.58 o
  -6   4   2        325.96        325.72         7.92 o
  -5   4   2         17.56         15.17         3.00 o
  -4   4   2       3040.43       2867.80        21.37 o
  -3   4   2       2173.03       2201.00        15.50 o
  -2   4   2      18838.11      21181.27        97.16 o
  -1   4   2       3007.27       3343.99        18.74 o
   1   4   2       1478.33       1564.36        11.21 o
   2   4   2       2828.94       2610.42        17.23 o
   3   4   2       1488.40       1555.50        14.20 o
   4   4   2       2745.42       2722.16        18.70 o
   5   4   2       2323.55       2272.74        18.72 o
   6   4   2       1316.49       1257.48        20.99 o
   7   4   2        144.80        108.04         6.34 o
   8   4   2        100.19        141.31         8.60 o
   9   4   2        272.86        276.57        13.19 o
  10   4   2        857.81        895.48        24.66 o
  11   4   2        128.07        101.64        12.94 o
  12   4   2        300.21        323.17        21.76 o
  13   4   2         10.15         -8.51        15.05 o
 -14   5   2        163.01        134.16        20.93 o
 -13   5   2       1048.91       1130.31        43.04 o
 -12   5   2         24.53          4.72        13.40 o
 -11   5   2        142.52        144.38        14.27 o
 -10   5   2         62.73         61.28         9.35 o
  -9   5   2        357.19        377.60        13.11 o
  -8   5   2        102.50         83.43         6.52 o
  -7   5   2        545.50        517.06        10.09 o
  -6   5   2        500.37        467.56         8.89 o
  -5   5   2       5865.04       5916.90        34.52 o
  -4   5   2        777.15        902.62        10.40 o
  -3   5   2       1134.66       1064.35        10.65 o
  -2   5   2       1562.07       1786.95        12.68 o
  -1   5   2        155.44        276.18         4.95 o
   0   5   2      11773.29      12659.96        62.77 o
   1   5   2          4.80          2.64         1.82 o
   2   5   2        525.45        573.29         9.48 o
   3   5   2       3039.59       2507.88        18.40 o
   4   5   2        826.60        955.54        10.03 o
   5   5   2        296.95        274.34         6.50 o
   6   5   2        221.55        192.94         7.13 o
   7   5   2       1311.63       1450.04        18.00 o
   8   5   2       2413.05       2334.26        33.46 o
   9   5   2          7.78         -0.61         8.95 o
  10   5   2        764.56        731.70        20.62 o
  11   5   2       1293.82       1353.39        34.45 o
  12   5   2        353.45        381.32        21.05 o
  13   5   2         35.79         41.27        18.01 o
 -14   6   2         89.51         97.01        20.10 o
 -13   6   2         29.26         26.37        16.24 o
 -12   6   2        333.43        332.71        20.55 o
 -11   6   2        399.67        351.85        22.16 o
 -10   6   2         21.56         12.33         9.51 o
  -9   6   2          6.75          7.99         6.93 o
  -8   6   2        227.37        215.34         8.40 o
  -7   6   2       1432.26       1450.05        16.43 o
  -6   6   2        432.36        429.49         7.43 o
  -5   6   2         90.77         63.49         3.74 o
  -4   6   2       2382.84       2414.93        18.11 o
  -3   6   2       2374.08       2303.35        17.36 o
  -2   6   2       1333.54       1465.43        11.45 o
  -1   6   2       1527.79       1673.53        12.14 o
   0   6   2        854.34        783.93         7.77 o
   1   6   2       8765.29       8481.82        46.87 o
   2   6   2      11086.11      12032.73        63.90 o
   3   6   2         18.44          8.81         2.70 o
   4   6   2        955.14        935.41        12.77 o
   5   6   2       3125.64       2956.31        22.41 o
   6   6   2        446.14        471.41         9.99 o
   7   6   2        263.41        259.71         9.39 o
   8   6   2        226.11        229.86        10.26 o
   9   6   2       1024.96       1079.56        39.66 o
  10   6   2         19.18         23.84        10.24 o
  11   6   2         75.06         71.38        14.46 o
  12   6   2        287.29        288.74        21.72 o
  13   6   2         70.25         44.66        18.11 o
 -14   7   2        395.02        415.16        26.58 o
 -13   7   2        208.61        235.01        24.78 o
 -12   7   2          4.64          8.49        13.15 o
 -11   7   2          8.71          7.67        11.72 o
 -10   7   2        553.39        575.83        19.70 o
  -9   7   2        398.81        351.42        14.08 o
  -8   7   2       1850.72       1792.62        22.23 o
  -7   7   2        509.09        497.95        11.32 o
  -6   7   2       5093.74       5163.77        34.28 o
  -5   7   2       1071.08       1129.95        11.94 o
  -4   7   2        153.18        130.79         4.60 o
  -3   7   2       1793.42       2118.68        17.04 o
  -2   7   2       1346.28       1299.62        11.36 o
  -1   7   2       2088.18       2281.55        15.68 o
   0   7   2       2486.40       2420.41        16.26 o
   1   7   2        498.15        564.28         9.28 o
   2   7   2        762.15        634.55         9.77 o
   3   7   2         18.92         29.58         3.02 o
   4   7   2        222.93        171.49         5.25 o
   5   7   2        186.32        174.43         5.35 o
   6   7   2       3065.51       2929.01        28.73 o
   7   7   2       2069.48       1957.28        23.79 o
   8   7   2       1907.58       1954.52        26.50 o
   9   7   2         21.92          9.03         8.92 o
  10   7   2        518.57        558.75        22.26 o
  11   7   2         54.43         31.41        13.17 o
  12   7   2         67.90         37.19        15.47 o
  13   7   2         25.49          9.53        19.65 o
 -14   8   2         20.74         36.27        21.00 o
 -13   8   2         76.63         81.50        16.97 o
 -12   8   2        127.18        110.44        16.12 o
 -11   8   2        177.14        168.80        14.44 o
 -10   8   2       1544.07       1501.99        29.92 o
  -9   8   2        224.75        226.58        12.60 o
  -8   8   2       1871.54       1845.49        24.21 o
  -7   8   2       4236.26       4029.33        40.74 o
  -6   8   2        509.02        521.19        11.29 o
  -5   8   2        506.51        468.70         8.85 o
  -4   8   2       1320.50       1314.91        12.07 o
  -3   8   2        239.83        339.26         6.17 o
  -2   8   2        110.06         68.88         3.45 o
  -1   8   2        454.31        582.04         8.04 o
   0   8   2        150.89        154.25         4.32 o
   1   8   2      11801.01      12161.90        69.14 o
   2   8   2       8433.38       8585.43        53.45 o
   3   8   2        723.94        746.78         8.52 o
   4   8   2       5882.06       5919.77        36.12 o
   5   8   2        663.55        667.85        10.87 o
   6   8   2         12.22         10.13         4.45 o
   7   8   2         39.01         42.05         6.81 o
   8   8   2       1040.70        995.84        24.22 o
   9   8   2        935.77        912.62        23.42 o
  10   8   2        192.61        190.20        20.74 o
  11   8   2         36.63         37.34        13.41 o
  12   8   2        118.71        109.58        20.98 o
  13   8   2        171.22        172.82        24.99 o
 -13   9   2        423.56        446.39        29.66 o
 -12   9   2        135.71        126.04        16.47 o
 -11   9   2         40.97         46.58        12.25 o
 -10   9   2         56.03         30.27        10.68 o
  -9   9   2       2096.47       2023.69        32.35 o
  -8   9   2        652.64        631.84        23.89 o
  -7   9   2       1654.76       1589.15        18.85 o
  -6   9   2        391.33        354.89         8.17 o
  -5   9   2       3838.18       3826.12        26.76 o
  -4   9   2         24.86         21.74         2.74 o
  -3   9   2         69.05         49.41         3.04 o
  -2   9   2       2557.55       2820.24        19.35 o
  -1   9   2       1551.86       1272.78        11.96 o
   0   9   2        610.01        692.51         8.78 o
   1   9   2         36.25         50.50         3.40 o
   2   9   2         76.42         98.03         4.38 o
   3   9   2       6876.55       6667.72        39.74 o
   4   9   2       1749.38       1691.40        16.16 o
   5   9   2        306.51        308.83        10.25 o
   6   9   2        145.60        155.98         7.04 o
   7   9   2        111.51        114.95         8.36 o
   8   9   2          9.22         10.31         7.81 o
   9   9   2         60.55         73.60        11.86 o
  10   9   2          0.72          6.32        10.28 o
  11   9   2        601.41        580.26        25.18 o
  12   9   2          9.10         -2.37        29.57 o
 -13  10   2         12.86         -1.36        19.57 o
 -12  10   2         25.15         18.93        15.56 o
 -11  10   2       2316.59       2420.51        40.94 o
 -10  10   2        115.68        124.57        13.23 o
  -9  10   2       1282.93       1254.30        24.26 o
  -8  10   2        479.15        481.84        13.54 o
  -7  10   2          7.31          9.27         6.33 o
  -6  10   2          3.70          0.18         4.21 o
  -5  10   2        282.25        260.53         6.76 o
  -4  10   2       8640.81       8784.58        51.21 o
  -3  10   2        881.29        797.38        11.61 o
  -2  10   2       3584.48       3818.83        24.08 o
  -1  10   2        279.09        303.05         6.09 o
   0  10   2       3954.40       3886.09        24.46 o
   1  10   2       1930.48       2058.23        17.65 o
   2  10   2       2849.04       2921.03        21.21 o
   3  10   2          4.68          0.98         2.89 o
   4  10   2        864.27        867.10        11.50 o
   5  10   2       1902.06       1883.16        17.78 o
   6  10   2       1072.79       1021.64        25.65 o
   7  10   2        317.26        314.03        11.21 o
   8  10   2         55.57         68.48         9.28 o
   9  10   2        128.75        109.95        10.81 o
  10  10   2        131.69        132.59        14.20 o
  11  10   2        393.11        424.31        25.68 o
  12  10   2        666.09        665.77        41.21 o
 -13  11   2          3.43         11.24        25.31 o
 -12  11   2        199.02        157.43        19.65 o
 -11  11   2        179.48        217.19        18.93 o
 -10  11   2       2506.50       2490.39        43.98 o
  -9  11   2        104.09         84.77        10.43 o
  -8  11   2        812.55        821.88        21.47 o
  -7  11   2          0.47         -2.29         5.01 o
  -6  11   2       1096.42       1081.10        14.02 o
  -5  11   2         47.64         43.89         3.83 o
  -4  11   2       3748.91       3698.10        27.34 o
  -3  11   2        229.29        249.66         6.05 o
  -2  11   2       4864.57       4595.85        28.71 o
  -1  11   2          3.30         -0.43         2.37 o
   0  11   2        476.02        502.18         6.97 o
   1  11   2        302.97        301.41         6.65 o
   2  11   2        530.78        467.56         7.40 o
   3  11   2        523.76        528.66        10.11 o
   4  11   2       2598.44       2538.52        19.43 o
   5  11   2         43.80         42.78         5.34 o
   6  11   2       1562.56       1546.20        21.08 o
   7  11   2         92.44         74.10         8.08 o
   8  11   2       1017.48        993.13        21.09 o
   9  11   2          2.30         -1.88         8.92 o
  10  11   2         84.05         88.98        15.63 o
  11  11   2        102.83        109.15        18.15 o
  12  11   2        332.15        282.24        26.56 o
 -13  12   2        180.71        160.28        23.80 o
 -12  12   2        333.37        364.30        33.34 o
 -11  12   2        594.22        634.09        27.78 o
 -10  12   2          3.43          7.35        10.70 o
  -9  12   2        648.32        652.60        33.35 o
  -8  12   2       1102.56       1059.30        22.83 o
  -7  12   2        849.73        781.48        13.88 o
  -6  12   2        584.88        558.29        11.40 o
  -5  12   2        824.99        802.41        11.13 o
  -4  12   2       1511.05       1510.81        14.69 o
  -3  12   2       7151.15       6943.70        46.27 o
  -2  12   2          1.97          4.85         2.70 o
  -1  12   2        970.25        944.70        10.60 o
   0  12   2       1160.66       1208.77        11.27 o
   1  12   2        272.69        267.17         7.14 o
   2  12   2        826.62        809.61        10.94 o
   3  12   2       1263.78       1224.23        13.37 o
   4  12   2       1224.02       1208.07        12.83 o
   5  12   2       3271.40       3213.78        26.94 o
   6  12   2        674.14        658.33        16.45 o
   7  12   2          4.66         -2.41         6.57 o
   8  12   2        509.76        459.18        16.14 o
   9  12   2       1081.39       1142.80        26.15 o
  10  12   2          6.45          9.55        13.67 o
  11  12   2          7.07          0.43        14.77 o
  12  12   2         14.86         26.68        19.34 o
 -13  13   2        406.28        395.02        29.32 o
 -12  13   2         12.39         -3.97        15.73 o
 -11  13   2         91.11         77.60        18.37 o
 -10  13   2        450.01        469.45        23.55 o
  -9  13   2       1055.91        996.72        30.86 o
  -8  13   2        492.22        466.97        22.20 o
  -7  13   2       2099.12       2120.28        24.92 o
  -6  13   2        272.30        279.43         8.39 o
  -5  13   2       1545.76       1575.53        16.45 o
  -4  13   2        394.59        327.82         7.66 o
  -3  13   2        214.50        190.46         5.87 o
  -2  13   2       1390.48       1305.83        13.67 o
  -1  13   2       3439.01       3389.25        23.53 o
   0  13   2       2926.36       3140.77        20.35 o
   1  13   2          0.68          2.18         2.97 o
   2  13   2         28.18         15.97         3.62 o
   3  13   2       5605.61       5326.99        37.48 o
   4  13   2        990.73        986.98        12.54 o
   5  13   2        279.61        280.67         9.84 o
   6  13   2        277.17        284.80        13.77 o
   7  13   2       1377.08       1298.07        24.55 o
   8  13   2        120.68        120.87        15.48 o
   9  13   2        109.61         96.44        14.32 o
  10  13   2        141.27        123.21        17.80 o
  11  13   2         77.86         67.61        19.12 o
  12  13   2        307.87        317.85        37.06 o
 -13  14   2         80.37         81.10        23.99 o
 -12  14   2        712.83        703.49        57.18 o
 -11  14   2         15.88         -0.02        15.38 o
 -10  14   2         12.60         12.54        10.96 o
  -9  14   2          6.71         -8.05         8.94 o
  -8  14   2       1323.94       1299.99        24.40 o
  -7  14   2       1680.49       1644.44        22.33 o
  -6  14   2       3028.52       2928.19        28.57 o
  -5  14   2       3532.68       3401.29        29.34 o
  -4  14   2       2688.62       2538.16        23.60 o
  -3  14   2        137.52        148.51         6.12 o
  -2  14   2        281.14        258.82         5.82 o
  -1  14   2       1722.16       1762.35        15.19 o
   0  14   2       1262.00       1244.19        12.62 o
   1  14   2       1897.34       1892.78        16.83 o
   2  14   2       2289.55       2275.56        21.40 o
   3  14   2        104.20        110.33         5.68 o
   4  14   2        151.83        159.89         6.36 o
   5  14   2          0.84         -3.52         4.93 o
   6  14   2        185.08        188.88         8.46 o
   7  14   2        117.06        128.80        15.11 o
   8  14   2        147.68        140.86        12.06 o
   9  14   2        210.72        204.24        15.15 o
  10  14   2        273.95        281.93        21.56 o
  11  14   2        206.28        178.88        22.68 o
  12  14   2         58.88         65.91        21.21 o
 -12  15   2          1.65         -1.85        17.85 o
 -11  15   2         11.07         12.58        17.29 o
 -10  15   2         27.59         12.07        14.93 o
  -9  15   2        278.54        278.08        14.37 o
  -8  15   2       2011.11       1991.68        32.35 o
  -7  15   2         15.79         17.74         6.40 o
  -6  15   2        664.16        668.11        18.83 o
  -5  15   2        505.58        462.62        12.05 o
  -4  15   2         18.98         14.69         5.05 o
  -3  15   2       1191.56       1223.93        21.13 o
  -2  15   2        413.03        468.55         8.63 o
  -1  15   2       1526.78       1459.11        14.62 o
   0  15   2       3829.68       3702.81        26.68 o
   1  15   2         28.53         30.77         3.86 o
   2  15   2       4034.47       3967.93        30.04 o
   3  15   2        361.46        382.96         8.80 o
   4  15   2        199.20        199.26         7.55 o
   5  15   2        639.98        579.28        15.91 o
   6  15   2         20.49          7.54         5.50 o
   7  15   2        134.45        143.06        11.98 o
   8  15   2       2176.16       2147.79        36.76 o
   9  15   2          6.10         -6.43        11.22 o
  10  15   2        302.52        256.57        21.11 o
  11  15   2          9.16         12.32        18.03 o
 -12  16   2         94.85         87.61        23.69 o
 -11  16   2        304.18        294.83        29.43 o
 -10  16   2          7.34         -3.98        12.23 o
  -9  16   2          0.36         -9.02         9.02 o
  -8  16   2        521.83        515.32        21.88 o
  -7  16   2       2512.40       2522.08        29.29 o
  -6  16   2         29.30         29.57         6.35 o
  -5  16   2        470.77        453.86        17.07 o
  -4  16   2         94.33        114.89         7.06 o
  -3  16   2       1144.36       1134.76        13.98 o
  -2  16   2         93.44        110.00         6.07 o
  -1  16   2        519.09        473.56         9.40 o
   0  16   2        468.41        499.03         9.35 o
   1  16   2      10936.14      10855.90        66.43 o
   2  16   2        335.98        314.46         8.54 o
   3  16   2        488.18        473.60        10.16 o
   4  16   2        102.48        127.94         6.90 o
   5  16   2          4.22          4.38         5.78 o
   6  16   2        110.07        108.74        11.19 o
   7  16   2        948.98        996.16        22.90 o
   8  16   2         58.86         51.14        11.15 o
   9  16   2       1026.43       1064.12        31.93 o
  10  16   2        152.47        176.85        19.51 o
  11  16   2         59.38         60.07        19.86 o
 -12  17   2        115.61        147.49        22.91 o
 -11  17   2        219.89        207.67        22.64 o
 -10  17   2        233.71        234.32        17.89 o
  -9  17   2        707.51        675.49        20.36 o
  -8  17   2        293.67        282.69        13.70 o
  -7  17   2        150.66        150.30        10.94 o
  -6  17   2       1917.81       1888.17        40.57 o
  -5  17   2       1895.76       1884.63        25.29 o
  -4  17   2        131.06        154.78         8.26 o
  -3  17   2        419.70        380.18         8.72 o
  -2  17   2         12.42         16.76         5.68 o
  -1  17   2       1410.18       1416.62        17.02 o
   0  17   2        929.51        941.36        14.12 o
   1  17   2        873.67        914.02        13.79 o
   2  17   2       2232.89       2247.18        22.65 o
   3  17   2        773.92        795.76        14.20 o
   4  17   2         29.91         14.42         6.17 o
   5  17   2         19.85         13.00         6.72 o
   6  17   2        260.52        215.34        11.98 o
   7  17   2       1095.22       1051.06        26.75 o
   8  17   2        618.14        613.52        26.83 o
   9  17   2          2.84          0.32        12.13 o
  10  17   2        627.16        606.24        25.36 o
  11  17   2       1168.21       1162.59        65.12 o
 -12  18   2       1308.20       1376.38        46.12 o
 -11  18   2         89.57         58.96        18.75 o
 -10  18   2          6.00         -9.12        13.93 o
  -9  18   2        500.78        487.71        19.57 o
  -8  18   2        633.51        559.32        28.80 o
  -7  18   2         41.26         22.82         8.97 o
  -6  18   2        866.25        913.67        17.84 o
  -5  18   2        104.38        117.67         7.34 o
  -4  18   2       1252.17       1243.88        19.90 o
  -3  18   2       1609.52       1620.42        19.74 o
  -2  18   2        614.20        562.00        12.69 o
  -1  18   2       1041.69       1028.60        18.55 o
   0  18   2       1122.69       1105.70        18.34 o
   1  18   2        355.83        352.94         9.79 o
   2  18   2        428.38        455.80        11.40 o
   3  18   2        625.19        630.54        13.96 o
   4  18   2        126.92        142.30         9.36 o
   5  18   2        197.13        220.31        12.59 o
   6  18   2        388.33        410.03        15.39 o
   7  18   2        242.53        244.88        13.01 o
   8  18   2         77.04         66.80        12.26 o
   9  18   2        453.42        480.99        21.40 o
  10  18   2        232.67        244.12        20.66 o
  11  18   2         15.76         31.65        18.93 o
 -11  19   2        250.65        275.71        24.76 o
 -10  19   2        471.04        514.17        28.66 o
  -9  19   2        931.55        875.57        27.23 o
  -8  19   2         30.47         33.79        10.66 o
  -7  19   2         12.48         13.45         7.61 o
  -6  19   2        117.42        113.42         9.87 o
  -5  19   2        758.86        770.07        21.28 o
  -4  19   2       1471.75       1554.60        23.46 o
  -3  19   2        429.37        423.64        11.10 o
  -2  19   2       6365.64       6326.86        52.64 o
  -1  19   2       1928.66       1906.11        21.55 o
   0  19   2        227.18        225.39         8.04 o
   1  19   2       1451.55       1508.75        20.35 o
   2  19   2         64.30         59.38         7.94 o
   3  19   2        685.98        646.59        16.35 o
   4  19   2       1116.34       1110.64        23.74 o
   5  19   2         15.91          8.22         9.01 o
   6  19   2        997.05       1023.21        22.67 o
   7  19   2        497.06        513.42        18.06 o
   8  19   2          0.42         -2.32        10.73 o
   9  19   2         34.49         34.77        13.39 o
  10  19   2         61.75         39.92        16.08 o
 -11  20   2       1057.10       1018.25        77.38 o
 -10  20   2         35.50         78.33        19.95 o
  -9  20   2        180.82        179.28        16.35 o
  -8  20   2          0.85         -3.67        10.27 o
  -7  20   2        142.97        144.08        10.88 o
  -6  20   2         66.23         62.86         7.91 o
  -5  20   2          1.66         -3.80         5.99 o
  -4  20   2         24.67         24.81         8.22 o
  -3  20   2       3837.89       3921.59        41.04 o
  -2  20   2          3.40          4.97         5.45 o
  -1  20   2        135.81        151.73         9.29 o
   0  20   2         48.92         50.47         7.21 o
   1  20   2        336.34        356.29        12.19 o
   2  20   2        389.03        388.80        13.35 o
   3  20   2        426.54        420.06        26.54 o
   4  20   2         42.08         45.19         9.70 o
   5  20   2       2447.88       2395.93        45.67 o
   6  20   2        120.06        125.30        11.93 o
   7  20   2        204.93        217.55        31.85 o
   8  20   2          6.48         -6.86        10.72 o
   9  20   2         58.38         60.77        14.06 o
  10  20   2         46.37         50.47        16.48 o
 -11  21   2         60.78         40.40        22.72 o
 -10  21   2        763.15        804.61        31.02 o
  -9  21   2        300.95        290.00        18.93 o
  -8  21   2          1.21         -2.76        11.87 o
  -7  21   2        106.08        113.51        11.25 o
  -6  21   2        207.26        224.69        12.13 o
  -5  21   2        413.89        415.57        16.02 o
  -4  21   2       1701.95       1653.32        27.69 o
  -3  21   2          8.35          4.89         6.35 o
  -2  21   2        699.28        724.93        15.36 o
  -1  21   2        278.56        322.35        12.44 o
   0  21   2       1643.58       1634.02        23.83 o
   1  21   2        292.70        314.54        10.98 o
   2  21   2         25.01         28.15         7.99 o
   3  21   2        940.22        925.60        23.41 o
   4  21   2       1280.19       1305.49        35.46 o
   5  21   2         61.37         67.51        13.05 o
   6  21   2       1901.24       1830.77        34.44 o
   7  21   2        929.98        945.65        31.67 o
   8  21   2         31.45         34.23        12.17 o
   9  21   2          6.94          3.28        13.84 o
  10  21   2         30.96         12.76        22.34 o
 -10  22   2         17.23        -15.24        15.24 o
  -9  22   2        214.95        212.32        18.18 o
  -8  22   2        452.97        488.36        28.06 o
  -7  22   2        147.60        160.95        15.29 o
  -6  22   2        240.51        257.84        11.76 o
  -5  22   2        148.94        132.74         9.94 o
  -4  22   2        267.12        265.02        13.55 o
  -3  22   2        309.11        288.80        14.12 o
  -2  22   2        196.82        204.53         9.84 o
  -1  22   2       1383.63       1322.28        21.93 o
   0  22   2        275.51        294.22        11.63 o
   1  22   2        720.65        724.82        15.88 o
   2  22   2       1017.86       1019.32        27.27 o
   3  22   2        660.97        606.98        19.94 o
   4  22   2        597.50        603.14        26.18 o
   5  22   2        210.11        207.96        19.63 o
   6  22   2        362.75        355.87        21.30 o
   7  22   2        300.45        298.09        34.47 o
   8  22   2        203.58        186.58        15.25 o
   9  22   2         11.07          7.39        14.24 o
 -10  23   2        189.24        201.07        20.31 o
  -9  23   2         60.21         66.56        15.96 o
  -8  23   2        455.95        430.33        19.32 o
  -7  23   2        117.89        100.90        11.81 o
  -6  23   2       1073.88       1045.40        21.17 o
  -5  23   2       1521.52       1531.78        35.92 o
  -4  23   2         49.43         39.72         9.95 o
  -3  23   2          1.83          8.93         7.13 o
  -2  23   2        539.09        536.74        16.56 o
  -1  23   2        921.86        900.75        18.77 o
   0  23   2        656.68        665.32        17.56 o
   1  23   2        330.23        330.44        16.36 o
   2  23   2       2595.11       2566.97        37.83 o
   3  23   2        669.22        656.97        32.07 o
   4  23   2         39.53         27.90        14.52 o
   5  23   2          0.17          9.69        15.16 o
   6  23   2        273.97        315.52        27.95 o
   7  23   2        650.02        629.29        47.48 o
   8  23   2        390.67        373.55        26.11 o
   9  23   2         87.35         54.46        38.81 o
  -9  24   2        142.23        149.39        18.25 o
  -8  24   2         29.18         22.62        11.92 o
  -7  24   2       1594.41       1657.35        31.97 o
  -6  24   2         94.86        112.20        10.91 o
  -5  24   2        977.58        970.56        21.27 o
  -4  24   2        353.60        341.66        15.83 o
  -3  24   2         25.43         16.73         8.28 o
  -2  24   2          0.39         -7.50         7.50 o
  -1  24   2        397.03        412.23        18.72 o
   0  24   2         14.04         38.92         8.45 o
   1  24   2       1673.79       1734.62        36.23 o
   2  24   2         54.90         38.07        11.63 o
   3  24   2        494.63        509.74        20.24 o
   4  24   2          2.13         18.76        14.59 o
   5  24   2          6.75          0.44        16.56 o
   6  24   2          9.82         21.54        19.97 o
   7  24   2        114.22         99.17        53.34 o
   8  24   2        119.41        151.26        36.34 o
  -9  25   2        173.57        164.76        24.71 o
  -8  25   2        248.30        271.91        18.43 o
  -7  25   2          6.51          7.31        10.92 o
  -6  25   2       2559.36       2606.12        38.79 o
  -5  25   2          4.26          3.98         8.75 o
  -4  25   2          0.28         -0.55         7.95 o
  -3  25   2         24.44         10.30        10.60 o
  -2  25   2         53.24         49.12         9.83 o
  -1  25   2        306.17        322.55        13.78 o
   0  25   2       3380.02       3426.82        42.38 o
   1  25   2          7.34          8.48         8.44 o
   2  25   2       2458.17       2489.57        52.07 o
   3  25   2        288.98        278.33        19.03 o
   4  25   2          3.84          7.74        17.08 o
   5  25   2         20.17         -1.09        16.81 o
   6  25   2          2.28        -26.88        26.88 o
   7  25   2        167.60        159.44        34.40 o
   8  25   2        378.88        387.95        46.89 o
  -8  26   2        383.80        388.04        27.08 o
  -7  26   2        403.48        396.23        18.26 o
  -6  26   2        349.92        346.51        23.70 o
  -5  26   2       1074.87       1091.80        28.04 o
  -4  26   2         65.63         75.52        11.31 o
  -3  26   2          1.09         -1.96        11.43 o
  -2  26   2         12.40          3.48        10.10 o
  -1  26   2        357.55        378.31        17.53 o
   0  26   2        289.47        320.55        19.72 o
   1  26   2       1016.11       1031.63        22.93 o
   2  26   2         57.71         72.34        13.41 o
   3  26   2        878.57        809.30        32.63 o
   4  26   2        867.55        840.63        36.22 o
   5  26   2         83.96         47.69        20.12 o
   6  26   2        417.43        483.10        39.72 o
   7  26   2        493.42        515.53        46.22 o
  -7  27   2         34.95         20.10        18.17 o
  -6  27   2         16.32          2.91        15.96 o
  -5  27   2        515.93        534.82        21.83 o
  -4  27   2       1371.35       1431.09        30.32 o
  -3  27   2         24.46         13.43        13.54 o
  -2  27   2        528.73        543.18        20.02 o
  -1  27   2        425.95        410.37        16.78 o
   0  27   2        454.45        433.96        16.96 o
   1  27   2          5.06         -5.06         9.41 o
   2  27   2        129.35        145.15        15.20 o
   3  27   2        611.07        575.73        36.55 o
   4  27   2        850.20        814.94        36.81 o
   5  27   2         29.80         33.53        19.92 o
   6  27   2        303.35        273.42        38.11 o
  -7  28   2         28.32          6.01        23.21 o
  -6  28   2        316.10        356.32        39.26 o
  -5  28   2         22.71         19.62        12.19 o
  -4  28   2         45.97         51.27        13.59 o
  -3  28   2       1654.43       1662.62        39.36 o
  -2  28   2         63.76         69.22        15.12 o
  -1  28   2        288.30        303.63        16.84 o
   0  28   2         33.57         41.80        11.51 o
   1  28   2         44.61         45.28        11.45 o
   2  28   2          3.28         -5.52        13.34 o
   3  28   2        185.99        166.36        22.96 o
   4  28   2         80.80         67.29        22.76 o
   5  28   2       1254.00       1136.08        68.58 o
   6  28   2        123.80         92.24        33.13 o
  -6  29   2         35.98         47.69        23.12 o
  -5  29   2          4.74          2.00        13.68 o
  -4  29   2       1032.42       1028.90        37.35 o
  -3  29   2         14.32         35.53        13.04 o
  -2  29   2       1407.04       1492.42        50.42 o
  -1  29   2         62.63         50.98        13.99 o
   0  29   2          2.08          0.36        11.01 o
   1  29   2          0.35          0.72        10.77 o
   2  29   2          5.67         -3.96        11.79 o
   3  29   2         37.28         59.90        22.57 o
   4  29   2       1099.34       1050.59        44.73 o
   5  29   2         64.44         61.37        60.38 o
  -5  30   2        444.42        495.66        24.45 o
  -4  30   2         37.12         41.52        14.27 o
  -3  30   2       1922.68       1963.92        42.04 o
  -2  30   2        463.69        440.67        27.76 o
  -1  30   2        469.76        489.58        27.36 o
   0  30   2         64.57         62.17        15.66 o
   1  30   2          1.96          0.76        12.39 o
   2  30   2         91.03         90.35        14.63 o
   3  30   2        363.13        398.20        42.64 o
   4  30   2        194.29        218.86        46.31 o
  -3  31   2         45.98         41.83        15.00 o
  -2  31   2         94.71        105.88        22.31 o
  -1  31   2        228.91        228.47        22.88 o
   0  31   2        497.48        503.75        24.74 o
   1  31   2         22.95         -2.22        13.70 o
   2  31   2        110.38        124.80        18.47 o
 -13   0   3       5410.63       5745.50       135.99 o
 -11   0   3        755.09        701.08        26.87 o
  -9   0   3        495.92        479.33        21.19 o
  -7   0   3       3095.62       3035.14        38.16 o
  -5   0   3      32171.88      32821.32       220.07 o
  -3   0   3       3714.82       3909.33        32.09 o
  -1   0   3       2385.25       2639.23        22.45 o
   1   0   3        839.91        653.14         9.64 o
   3   0   3       9569.08       9768.44        77.45 o
   5   0   3       1530.26       1423.72        20.16 o
   7   0   3          0.56         -5.89         5.89 o
   9   0   3       3721.38       3758.79        60.32 o
  11   0   3       1269.50       1184.80        47.67 o
  13   0   3         11.50        -25.21        25.21 o
 -14   1   3        207.07        258.60        28.41 o
 -13   1   3        532.78        594.35        34.01 o
 -12   1   3       2416.80       2562.55        71.91 o
 -11   1   3          7.08          6.38         8.79 o
 -10   1   3         48.46         35.72         6.99 o
  -9   1   3          7.91          1.45         5.00 o
  -8   1   3        587.59        542.19        11.34 o
  -7   1   3       2456.47       2341.35        20.29 o
  -6   1   3      11832.51      11920.04        62.24 o
  -5   1   3        188.30        205.50         5.43 o
  -4   1   3      11352.39      11034.18        60.39 o
  -3   1   3       1352.28       1364.13        11.23 o
  -2   1   3          6.80          7.21         1.97 o
  -1   1   3        278.22        236.17         4.17 o
   0   1   3         72.12         92.77         2.89 o
   1   1   3       1152.30       1128.81         9.54 o
   2   1   3       5354.09       5104.88        29.62 o
   3   1   3        351.79        383.35         7.48 o
   4   1   3       1100.42        903.66         9.42 o
   5   1   3       1501.98       1427.67        14.23 o
   6   1   3         13.27          5.12         3.74 o
   7   1   3          1.36         -4.48         4.48 o
   8   1   3        266.47        301.24        11.13 o
   9   1   3        498.54        496.42        17.78 o
  10   1   3       2599.12       2577.74        33.46 o
  11   1   3         15.74         19.38        12.78 o
  12   1   3        734.04        711.44        35.59 o
  13   1   3        116.76        133.00        21.81 o
 -14   2   3        564.92        598.29        46.51 o
 -13   2   3        342.18        362.58        25.38 o
 -12   2   3        135.96        134.97        13.55 o
 -11   2   3        784.35        755.20        26.00 o
 -10   2   3       2403.24       2260.45        29.46 o
  -9   2   3        107.12        115.66         6.89 o
  -8   2   3       2589.40       2462.55        22.95 o
  -7   2   3       2237.56       2290.78        20.00 o
  -6   2   3       3853.35       3984.24        26.03 o
  -5   2   3       3680.05       3736.84        23.78 o
  -4   2   3      12812.37      13499.80        72.07 o
  -3   2   3        478.86        481.06         6.84 o
  -2   2   3       3857.37       4200.63        23.70 o
  -1   2   3        786.25        745.87         6.78 o
   0   2   3      19130.63      20566.02       100.23 o
   1   2   3         13.52         30.71         2.41 o
   2   2   3       2331.16       2128.86        15.48 o
   3   2   3       2632.91       2464.98        18.82 o
   4   2   3       3536.29       3213.03        21.08 o
   5   2   3       2856.47       2811.00        23.35 o
   6   2   3         37.63         38.04         6.06 o
   7   2   3       1427.87       1442.71        23.32 o
   8   2   3       1917.47       1967.46        24.56 o
   9   2   3       1793.67       1764.04        26.07 o
  10   2   3          0.26         15.58         9.71 o
  11   2   3        855.01        825.86        31.03 o
  12   2   3        105.99        111.19        16.12 o
  13   2   3        270.74        302.04        25.62 o
 -14   3   3         66.26         71.82        23.25 o
 -13   3   3          0.12          2.74        15.49 o
 -12   3   3         19.29         27.19        11.99 o
 -11   3   3       1781.48       1638.60        35.09 o
 -10   3   3       1159.55       1127.57        28.12 o
  -9   3   3          0.56         14.09         5.91 o
  -8   3   3       1059.97       1068.85        15.95 o
  -7   3   3       5952.58       5718.25        40.45 o
  -6   3   3         74.79        130.44         4.60 o
  -5   3   3        816.28        783.62         9.11 o
  -4   3   3        964.16       1028.13        11.80 o
  -3   3   3        265.07        364.83         6.38 o
  -2   3   3       4702.86       4940.91        27.87 o
  -1   3   3      52130.68      58249.54       257.67 o
   0   3   3      30262.66      33373.73       162.74 o
   1   3   3       7965.33       8055.84        41.46 o
   2   3   3       5054.26       5267.71        31.11 o
   3   3   3        481.51        868.67        11.61 o
   4   3   3       1631.72       1496.38        13.50 o
   5   3   3       8325.14       8189.77        52.86 o
   6   3   3       3397.10       3395.77        27.12 o
   7   3   3        508.32        465.99        12.45 o
   8   3   3       3399.21       3240.18        34.65 o
   9   3   3        962.31        959.73        26.79 o
  10   3   3        152.41        165.33        12.88 o
  11   3   3         90.75         82.92        17.36 o
  12   3   3        214.98        265.17        19.25 o
  13   3   3        231.65        285.51        24.83 o
 -14   4   3         42.32         64.18        19.05 o
 -13   4   3        202.82        222.33        19.97 o
 -12   4   3          7.36         -9.69        13.60 o
 -11   4   3        200.86        187.99        14.84 o
 -10   4   3        530.73        527.45        15.15 o
  -9   4   3       3603.52       3542.65        37.46 o
  -8   4   3        459.63        426.17        14.40 o
  -7   4   3       1850.10       1712.72        17.69 o
  -6   4   3        596.09        644.40         9.59 o
  -5   4   3         90.27         71.34         3.70 o
  -4   4   3        697.88        750.52         9.74 o
  -3   4   3       3540.98       3663.09        23.30 o
  -2   4   3      22257.68      25814.42       129.02 o
  -1   4   3     102235.97     113505.38       533.72 o
   0   4   3         62.08         67.76         2.79 o
   1   4   3        167.05        206.36         4.62 o
   2   4   3       2036.01       2165.15        16.19 o
   3   4   3         86.17        109.02         3.97 o
   4   4   3         12.77         12.52         2.85 o
   5   4   3      13556.45      13290.24        79.65 o
   6   4   3       3432.23       3438.24        27.40 o
   7   4   3       1890.51       1761.12        20.60 o
   8   4   3          6.89          9.58         6.58 o
   9   4   3         29.14         27.23         9.14 o
  10   4   3          0.50          0.28         9.47 o
  11   4   3         19.94         17.85        12.30 o
  12   4   3        207.55        217.11        24.64 o
  13   4   3        584.73        657.40        45.35 o
 -14   5   3          8.27         19.21        17.73 o
 -13   5   3         28.79          6.61        14.86 o
 -12   5   3         44.90         51.20        13.11 o
 -11   5   3        234.82        257.24        16.74 o
 -10   5   3       4403.58       4269.83        52.91 o
  -9   5   3        534.89        532.75        13.06 o
  -8   5   3       2989.90       2995.75        28.09 o
  -7   5   3         11.76          0.34         3.84 o
  -6   5   3        107.02        144.52         5.21 o
  -5   5   3        603.71        608.34         8.38 o
  -4   5   3        185.23        174.85         5.17 o
  -3   5   3         21.37         38.07         3.06 o
  -2   5   3      22512.51      23770.82       117.64 o
  -1   5   3        496.19        582.87         6.78 o
   0   5   3       5155.56       4833.61        27.03 o
   1   5   3       2371.45       2207.64        15.72 o
   2   5   3       5462.59       5917.95        35.72 o
   3   5   3        596.64        716.55         8.87 o
   4   5   3       1804.12       1995.14        16.21 o
   5   5   3          1.28          1.79         3.49 o
   6   5   3      18513.64      18071.99       108.40 o
   7   5   3       1165.26       1079.69        20.39 o
   8   5   3        772.53        845.20        18.27 o
   9   5   3        886.74        896.72        21.23 o
  10   5   3         34.55         26.77        10.32 o
  11   5   3         52.00         45.54        14.50 o
  12   5   3        519.36        524.87        41.00 o
  13   5   3        143.78        171.25        22.06 o
 -14   6   3        337.19        380.45        26.03 o
 -13   6   3        158.59        184.22        19.45 o
 -12   6   3          2.12         -9.03        11.47 o
 -11   6   3        302.93        275.54        16.17 o
 -10   6   3         24.17         26.01         9.72 o
  -9   6   3       1806.84       1799.75        25.54 o
  -8   6   3        771.97        772.91        15.35 o
  -7   6   3       1113.85       1158.28        13.96 o
  -6   6   3       3820.44       3975.23        27.40 o
  -5   6   3          4.28          3.72         2.81 o
  -4   6   3       3907.15       4194.58        26.40 o
  -2   6   3       6640.45       7307.96        42.55 o
  -1   6   3       8365.41       8427.52        44.80 o
   0   6   3      16119.37      16769.52        80.50 o
   1   6   3      11581.82      12555.50        66.64 o
   2   6   3        741.47        697.63        10.04 o
   3   6   3       3450.00       3654.61        24.99 o
   4   6   3       1910.15       1879.09        15.90 o
   5   6   3       1491.30       1486.44        16.51 o
   6   6   3        648.68        594.07        11.44 o
   7   6   3       3727.00       3705.48        37.93 o
   8   6   3       1087.51       1100.44        22.19 o
   9   6   3        349.11        357.26        16.71 o
  10   6   3        219.44        212.18        18.41 o
  11   6   3        969.47        985.83        31.62 o
  12   6   3        751.54        747.74        30.22 o
 -14   7   3        168.81        131.76        20.89 o
 -13   7   3         11.46         -1.71        18.34 o
 -12   7   3        128.71        141.53        16.89 o
 -11   7   3        445.03        434.25        23.93 o
 -10   7   3         82.93         70.95        14.02 o
  -9   7   3         26.98         27.04         7.60 o
  -8   7   3        187.98        203.13         9.34 o
  -7   7   3      11407.73      11132.27        77.06 o
  -6   7   3       3363.69       3134.39        24.43 o
  -5   7   3       1031.78       1093.76        10.58 o
  -4   7   3       2032.32       2029.16        15.89 o
  -3   7   3       3367.64       3451.62        22.68 o
  -2   7   3       6588.90       7081.72        40.51 o
  -1   7   3       4152.70       4460.16        27.58 o
   0   7   3       2569.17       2582.40        18.24 o
   1   7   3      16388.00      16869.55        90.23 o
   2   7   3      14341.41      15116.59        75.78 o
   3   7   3       3114.77       3325.14        22.29 o
   4   7   3       5272.36       5112.75        31.37 o
   5   7   3       1701.12       1735.82        17.52 o
   6   7   3        726.61        732.06        14.53 o
   7   7   3        490.39        557.98        14.65 o
   8   7   3         17.50         10.97         7.95 o
   9   7   3        991.51        967.75        24.82 o
  10   7   3        556.66        540.17        34.44 o
  11   7   3        297.06        279.55        20.59 o
  12   7   3         17.92          4.57        15.95 o
 -14   8   3        325.32        373.83        29.61 o
 -13   8   3        588.90        559.03        26.25 o
 -12   8   3         45.82         52.53        14.63 o
 -11   8   3        291.09        257.67        14.96 o
 -10   8   3         49.04         43.76        11.78 o
  -9   8   3         14.22         15.77         7.25 o
  -8   8   3         14.71          5.14         6.16 o
  -7   8   3        585.41        589.53        11.83 o
  -6   8   3       8659.35       8446.71        54.50 o
  -5   8   3       7619.93       7566.49        43.52 o
  -4   8   3        480.67        488.00         7.76 o
  -3   8   3       3056.69       2999.61        20.49 o
  -2   8   3       5868.18       6519.79        39.96 o
  -1   8   3       2807.31       3137.79        21.66 o
   0   8   3       2729.39       2655.80        19.59 o
   1   8   3       9495.36       9469.39        55.34 o
   2   8   3       5874.41       6394.17        36.01 o
   3   8   3      21558.77      21880.80       109.71 o
   4   8   3        112.97         75.09         3.91 o
   5   8   3       1265.45       1276.14        14.98 o
   6   8   3         68.33         66.14         6.56 o
   7   8   3         67.01         69.75         7.95 o
   8   8   3        568.38        577.02        20.91 o
   9   8   3       1030.75       1036.19        25.82 o
  10   8   3         25.41          4.88        11.34 o
  11   8   3        344.02        359.78        26.39 o
  12   8   3         75.95         86.04        18.50 o
 -14   9   3        566.65        551.72        39.96 o
 -13   9   3         10.64          1.36        17.84 o
 -12   9   3       1099.20       1187.37        81.69 o
 -11   9   3        969.35        984.64        26.45 o
 -10   9   3          5.63         -4.72         8.58 o
  -9   9   3          3.81         -7.78         7.78 o
  -8   9   3        398.86        373.91        12.19 o
  -7   9   3         50.19         43.45         5.41 o
  -6   9   3       1813.88       1764.87        18.35 o
  -5   9   3        154.42        161.40         5.16 o
  -4   9   3       7439.76       7322.32        43.21 o
  -3   9   3        451.98        738.04         9.04 o
  -2   9   3       1299.85       1378.36        11.92 o
  -1   9   3       3169.95       3702.33        23.63 o
   0   9   3        828.62        909.13        12.11 o
   1   9   3       1134.91       1074.34        10.65 o
   2   9   3      34187.09      35103.70       165.09 o
   3   9   3       1458.33       1549.87        14.18 o
   4   9   3       4385.54       4240.41        30.38 o
   5   9   3         66.50         35.30         4.34 o
   6   9   3        340.23        355.51        11.12 o
   7   9   3        931.03        903.75        24.19 o
   8   9   3        634.20        629.17        17.78 o
   9   9   3          8.26         10.89         9.41 o
  10   9   3        937.03        948.20        28.40 o
  11   9   3         19.19         24.36        14.58 o
  12   9   3         99.28        134.25        27.22 o
 -13  10   3       1283.21       1356.64        60.47 o
 -12  10   3        341.84        305.46        22.46 o
 -11  10   3        452.20        436.74        19.26 o
 -10  10   3       1718.09       1776.29        36.28 o
  -9  10   3        173.04        145.51        11.20 o
  -8  10   3         28.61         30.50         6.68 o
  -7  10   3       1227.20       1225.64        17.17 o
  -6  10   3        294.14        298.90         7.80 o
  -5  10   3       3147.28       3092.92        24.17 o
  -4  10   3       1377.28       1477.25        13.31 o
  -3  10   3       3768.25       3874.10        25.71 o
  -2  10   3       2502.95       2377.11        17.55 o
  -1  10   3       1437.93       1447.05        12.43 o
   0  10   3        470.08        466.27         7.03 o
   1  10   3       7207.40       7492.73        42.90 o
   2  10   3        383.03        422.67         7.35 o
   3  10   3       7574.91       7618.19        46.86 o
   4  10   3       1317.02       1235.96        16.53 o
   5  10   3        365.17        391.29        10.09 o
   6  10   3         53.86         63.69         6.58 o
   7  10   3         79.36         67.02         8.50 o
   8  10   3       1227.66       1204.39        24.21 o
   9  10   3        883.36        907.94        22.58 o
  10  10   3         74.40         76.10        13.50 o
  11  10   3        363.71        382.42        28.47 o
  12  10   3        516.14        535.59        32.59 o
 -13  11   3         56.02         59.64        19.80 o
 -12  11   3         51.75         26.37        15.73 o
 -11  11   3        688.11        613.08        29.02 o
 -10  11   3        310.08        326.49        15.29 o
  -9  11   3        521.24        537.99        24.53 o
  -8  11   3       3472.55       3473.95        39.72 o
  -7  11   3       2929.69       2899.47        29.19 o
  -6  11   3       1397.08       1365.06        18.08 o
  -5  11   3         85.56         79.15         4.70 o
  -4  11   3       6203.75       6424.06        41.86 o
  -3  11   3      14094.24      14085.05        79.02 o
  -2  11   3        903.22        835.52         9.47 o
  -1  11   3         63.62         73.30         3.55 o
   0  11   3        702.67        705.68         8.30 o
   1  11   3       4823.24       4950.77        31.28 o
   2  11   3       3972.89       3970.24        26.01 o
   3  11   3       1376.23       1481.63        14.45 o
   4  11   3       2260.63       2252.59        20.68 o
   5  11   3       1259.46       1282.20        15.44 o
   6  11   3         47.41         26.05         6.15 o
   7  11   3       1065.68       1020.41        20.91 o
   8  11   3       1487.63       1358.39        37.32 o
   9  11   3        236.55        201.10        13.53 o
  10  11   3        166.19        185.09        16.61 o
  11  11   3        378.20        384.04        36.72 o
  12  11   3        224.30        274.83        37.97 o
 -13  12   3         33.34         40.12        18.67 o
 -12  12   3         56.04         68.57        17.14 o
 -11  12   3         16.14         15.14        14.14 o
 -10  12   3        642.68        633.24        21.62 o
  -9  12   3       5532.34       5573.18        61.37 o
  -8  12   3       1095.10       1097.65        18.93 o
  -7  12   3        139.89        153.43        10.39 o
  -6  12   3       1789.47       1796.34        18.67 o
  -5  12   3        101.67        116.23         6.01 o
  -4  12   3       5013.54       5167.32        37.34 o
  -3  12   3      11746.34      12435.42        72.62 o
  -2  12   3       2122.24       2071.54        16.52 o
  -1  12   3       3617.54       3609.89        23.25 o
   0  12   3        426.56        446.32         6.86 o
   1  12   3       1815.20       1768.40        15.27 o
   2  12   3         99.02         97.33         4.51 o
   3  12   3          3.11          1.89         3.28 o
   4  12   3       2202.91       2081.84        20.30 o
   5  12   3        221.64        244.36        10.10 o
   6  12   3         54.40         58.92         6.66 o
   7  12   3       2808.69       2687.24        36.52 o
   8  12   3       1415.90       1377.62        26.72 o
   9  12   3         47.36         87.10        11.88 o
  10  12   3          0.87        -17.15        17.15 o
  11  12   3          0.47        -16.33        16.33 o
  12  12   3        619.72        653.35        34.49 o
 -13  13   3          8.48        -12.36        17.90 o
 -12  13   3          0.34        -14.05        14.05 o
 -11  13   3          3.21          0.27        12.90 o
 -10  13   3       1921.09       1871.63        35.60 o
  -9  13   3        346.23        336.24        16.43 o
  -8  13   3       3739.57       3681.05        38.84 o
  -7  13   3         47.27         35.79         5.70 o
  -6  13   3        851.73        806.19        13.45 o
  -5  13   3       1173.48       1179.09        15.58 o
  -4  13   3          0.48         -3.49         3.49 o
  -3  13   3       2824.66       2733.70        21.60 o
  -2  13   3      12011.28      12763.27        70.88 o
  -1  13   3        249.50        233.15         6.56 o
   0  13   3       2300.49       2281.86        17.14 o
   1  13   3        143.29        157.44         5.50 o
   2  13   3        536.53        546.63         9.09 o
   3  13   3        621.06        601.39        12.24 o
   4  13   3          9.38         11.20         4.33 o
   5  13   3         12.64          0.53         5.84 o
   6  13   3       5266.38       5214.67        53.18 o
   7  13   3        605.89        589.22        23.62 o
   8  13   3       1314.17       1301.23        25.81 o
   9  13   3        328.92        355.27        18.38 o
  10  13   3          7.67         -0.51        15.04 o
  11  13   3        175.28        142.07        22.33 o
 -13  14   3         31.11          6.93        18.60 o
 -12  14   3         10.78          1.91        16.61 o
 -11  14   3          5.85          9.61        13.36 o
 -10  14   3          1.48         -8.12        14.18 o
  -9  14   3       2311.09       2272.64        37.42 o
  -8  14   3       1286.93       1274.77        23.78 o
  -7  14   3        196.11        209.17         8.93 o
  -6  14   3        202.51        207.14         7.46 o
  -5  14   3        393.33        397.19         8.81 o
  -4  14   3         26.78         34.26         4.35 o
  -3  14   3       5538.89       5645.36        39.60 o
  -2  14   3        346.17        330.08         7.20 o
  -1  14   3       5828.21       5751.87        36.66 o
   0  14   3       3120.41       3135.19        23.57 o
   1  14   3       1697.85       1747.08        16.54 o
   2  14   3        110.97        118.04         5.20 o
   3  14   3        167.82        168.42         6.39 o
   4  14   3       1571.90       1479.61        19.33 o
   5  14   3       3634.41       3752.95        35.14 o
   6  14   3         22.28         11.97         6.44 o
   7  14   3       6440.66       6321.40        68.14 o
   8  14   3        312.61        301.71        15.61 o
   9  14   3          4.38          0.99        12.02 o
  10  14   3        103.95         86.68        17.65 o
  11  14   3         52.81         44.51        19.43 o
 -12  15   3          0.53         60.54        24.03 o
 -11  15   3        237.14        243.01        19.59 o
 -10  15   3        371.59        378.60        18.97 o
  -9  15   3        124.70        133.79        11.94 o
  -8  15   3       1733.06       1744.52        27.06 o
  -7  15   3       3848.80       3964.09        38.84 o
  -6  15   3        278.93        350.11        10.06 o
  -5  15   3        101.92         96.94         6.33 o
  -4  15   3        569.35        569.16        12.46 o
  -3  15   3       2067.90       2043.61        22.27 o
  -2  15   3       4474.92       4430.74        31.93 o
  -1  15   3        347.97        358.49         7.63 o
   0  15   3       6119.99       6126.90        39.51 o
   1  15   3       4412.87       4377.08        31.91 o
   2  15   3        185.57        163.23         6.07 o
   3  15   3        672.66        673.87        12.08 o
   4  15   3       1589.87       1534.49        19.08 o
   5  15   3        237.22        229.87        11.13 o
   6  15   3       1329.31       1458.89        22.82 o
   7  15   3        941.01        962.74        31.90 o
   8  15   3        806.64        863.09        44.31 o
   9  15   3       1058.62       1196.80        37.22 o
  10  15   3        237.83        246.18        21.08 o
  11  15   3         30.71         56.76        19.86 o
 -12  16   3         11.84          3.43        20.84 o
 -11  16   3        451.68        428.68        29.74 o
 -10  16   3        354.82        344.03        27.49 o
  -9  16   3        272.65        248.60        14.42 o
  -8  16   3       3461.64       3482.34        41.06 o
  -7  16   3       1014.70       1059.08        23.44 o
  -6  16   3       1083.59       1103.42        18.89 o
  -5  16   3       3427.19       3460.13        34.37 o
  -4  16   3        899.18        813.28        13.62 o
  -3  16   3        136.60        132.02         6.79 o
  -2  16   3         12.64         16.13         3.99 o
  -1  16   3        237.28        239.00         8.24 o
   0  16   3       2295.34       2290.60        20.39 o
   1  16   3       1184.49       1123.49        14.52 o
   2  16   3       2348.60       2320.10        21.91 o
   3  16   3         84.26         87.54         6.15 o
   4  16   3        139.58        107.02         8.87 o
   5  16   3        700.11        619.86        15.43 o
   6  16   3         54.86         50.16         8.28 o
   7  16   3         32.82         25.37         9.46 o
   8  16   3       2619.60       2618.74        43.63 o
   9  16   3       1079.45       1119.16        30.63 o
  10  16   3        144.47        172.09        18.94 o
  11  16   3       1478.62       1562.16       135.41 o
 -12  17   3        541.49        572.61        36.55 o
 -11  17   3         43.77         68.86        15.88 o
 -10  17   3         54.95         19.45        12.87 o
  -9  17   3         14.52         -0.64         9.61 o
  -8  17   3        881.52        875.34        31.81 o
  -7  17   3       3330.63       3392.42        38.53 o
  -6  17   3       4698.02       4783.57        47.94 o
  -5  17   3        500.96        484.24        12.66 o
  -4  17   3       4884.62       4646.46        39.58 o
  -3  17   3          1.36         -4.59         5.16 o
  -2  17   3        453.40        448.04        10.08 o
  -1  17   3       1574.39       1486.31        17.82 o
   0  17   3          9.28          9.58         3.76 o
   1  17   3        623.02        671.03        12.69 o
   2  17   3       3717.08       3693.78        34.41 o
   3  17   3        301.54        335.69         9.59 o
   4  17   3        731.24        768.22        21.30 o
   5  17   3         20.78          1.75         6.77 o
   6  17   3          3.14         -4.83         7.10 o
   7  17   3        433.46        413.63        17.38 o
   8  17   3        930.97       1011.86        31.18 o
   9  17   3        514.35        525.98        35.13 o
  10  17   3       1352.51       1368.63        38.26 o
  11  17   3          5.02          2.55        18.83 o
 -12  18   3        678.96        684.41        39.06 o
 -11  18   3        598.69        618.18        27.77 o
 -10  18   3         33.09         22.01        13.30 o
  -9  18   3        151.08        170.05        15.12 o
  -8  18   3       1196.05       1229.01        23.97 o
  -7  18   3        518.30        495.87        14.86 o
  -6  18   3        513.87        551.06        14.56 o
  -5  18   3       5234.18       5283.13        51.45 o
  -4  18   3       1127.58       1141.72        22.48 o
  -3  18   3         95.26         89.18         9.98 o
  -2  18   3        447.46        456.66        10.81 o
  -1  18   3        298.54        299.41         8.78 o
   0  18   3       1344.83       1349.63        17.34 o
   1  18   3       1435.09       1463.41        18.46 o
   2  18   3         36.89         35.90         6.27 o
   3  18   3       3408.59       3388.63        35.82 o
   4  18   3        308.01        339.16        12.86 o
   5  18   3         22.90         27.21         8.67 o
   6  18   3        561.57        541.92        22.00 o
   7  18   3          4.06          0.88         9.01 o
   8  18   3        154.73        168.09        14.83 o
   9  18   3       1180.42       1350.46        33.55 o
  10  18   3          2.44         21.71        15.81 o
 -11  19   3       1006.14        966.31        39.20 o
 -10  19   3          0.83        -14.05        14.05 o
  -9  19   3        177.65        145.45        15.81 o
  -8  19   3         24.27         21.92         9.64 o
  -7  19   3         14.17         -2.16         7.87 o
  -6  19   3       2427.73       2430.47        31.10 o
  -5  19   3         20.03         24.61         6.93 o
  -4  19   3        705.34        784.70        16.03 o
  -3  19   3       3613.37       3674.89        40.63 o
  -2  19   3        182.39        191.43         8.13 o
  -1  19   3         57.06         52.20         6.11 o
   0  19   3        210.55        222.12         8.04 o
   1  19   3        107.93        103.98         7.51 o
   2  19   3       1938.58       1996.58        32.52 o
   3  19   3       2884.01       2881.82        40.11 o
   4  19   3       1380.25       1417.63        42.39 o
   5  19   3       2348.94       2391.46        41.14 o
   6  19   3         14.12         19.43        12.40 o
   7  19   3          0.83        -13.57        13.57 o
   8  19   3          8.21         23.35        11.56 o
   9  19   3         30.04         32.77        13.74 o
  10  19   3       1005.88       1023.83        42.64 o
 -11  20   3         62.51         36.55        20.09 o
 -10  20   3        503.08        451.61        25.75 o
  -9  20   3         50.74         50.05        13.54 o
  -8  20   3        135.31        166.94        17.41 o
  -7  20   3        323.31        302.64        12.82 o
  -6  20   3         29.83         29.85         8.00 o
  -5  20   3        700.75        677.96        16.88 o
  -4  20   3       2178.71       2234.49        28.87 o
  -3  20   3        142.10        184.10        11.21 o
  -2  20   3       2991.83       2979.94        32.69 o
  -1  20   3        216.08        239.75         9.64 o
   0  20   3       3464.95       3474.36        34.19 o
   1  20   3       2773.92       2737.47        31.18 o
   2  20   3         50.16         54.00         8.06 o
   3  20   3       1349.33       1294.44        26.51 o
   4  20   3       4723.88       4565.81        62.43 o
   5  20   3         93.56         93.70        13.42 o
   6  20   3        329.21        284.32        18.57 o
   7  20   3        461.25        432.99        27.62 o
   8  20   3         41.81         27.68        12.08 o
   9  20   3         56.38         24.22        15.02 o
  10  20   3         17.26          7.28        15.80 o
 -11  21   3       1019.38       1124.88        43.02 o
 -10  21   3        446.94        419.62        27.21 o
  -9  21   3         83.69        100.24        15.38 o
  -8  21   3       1507.42       1498.40        47.19 o
  -7  21   3         16.85         17.82         8.49 o
  -6  21   3          1.27          6.13         7.61 o
  -5  21   3        158.57        153.83        10.56 o
  -4  21   3        206.79        178.87        10.08 o
  -3  21   3       1637.16       1623.16        27.04 o
  -2  21   3       2512.90       2604.96        32.29 o
  -1  21   3        171.64        170.24         9.10 o
   0  21   3        500.84        528.76        19.73 o
   1  21   3       1322.60       1319.39        24.29 o
   2  21   3         59.64         30.08        10.19 o
   3  21   3        554.50        548.70        20.20 o
   4  21   3         46.83         31.59        13.68 o
   5  21   3       1128.68       1164.21        44.48 o
   6  21   3       1731.29       1671.08        56.21 o
   7  21   3        127.73        111.66        16.70 o
   8  21   3        112.53         89.39        13.76 o
   9  21   3         47.92         51.92        15.75 o
 -10  22   3        310.37        303.79        24.87 o
  -9  22   3       1526.07       1570.98        51.94 o
  -8  22   3        215.41        229.70        15.89 o
  -7  22   3        455.90        446.76        16.02 o
  -6  22   3          6.46         -9.27         9.27 o
  -5  22   3        902.47        870.40        22.46 o
  -4  22   3        224.63        236.15        14.33 o
  -3  22   3       2322.44       2330.77        38.24 o
  -2  22   3        160.71        146.59        11.16 o
  -1  22   3       5231.86       5308.92        50.85 o
   0  22   3        348.65        364.79        11.96 o
   1  22   3         20.32         22.57         6.31 o
   2  22   3       1050.18       1071.11        22.33 o
   3  22   3        165.31        152.24        14.49 o
   4  22   3       1223.57       1304.20        37.76 o
   5  22   3       1848.64       1741.37        71.55 o
   6  22   3          7.99         -2.40        17.74 o
   7  22   3        950.84        904.93        32.90 o
   8  22   3         97.55         79.31        14.13 o
   9  22   3         36.49         39.34        21.00 o
 -10  23   3        227.00        207.65        20.90 o
  -9  23   3        182.72        185.94        19.20 o
  -8  23   3       1423.68       1438.52        32.01 o
  -7  23   3        128.67        121.40        11.63 o
  -6  23   3          0.92          0.84         8.65 o
  -5  23   3        300.54        332.53        17.08 o
  -4  23   3         93.16         70.76        11.43 o
  -3  23   3         71.08         71.34        10.46 o
  -2  23   3       1555.11       1565.77        37.79 o
  -1  23   3        354.02        380.98        14.52 o
   0  23   3       2480.48       2484.39        35.80 o
   1  23   3        956.94        976.10        19.18 o
   2  23   3          2.29         -6.81         8.54 o
   3  23   3         63.11         57.40        12.90 o
   4  23   3        233.12        236.65        26.63 o
   5  23   3        396.98        361.04        31.31 o
   6  23   3        720.57        697.12        60.96 o
   7  23   3        662.10        576.60        43.23 o
   8  23   3        240.05        259.79        46.31 o
  -9  24   3        536.16        526.13        25.57 o
  -8  24   3        678.04        680.96        33.82 o
  -7  24   3        442.62        443.36        19.83 o
  -6  24   3        763.39        767.14        24.17 o
  -5  24   3         69.16         43.28         9.74 o
  -4  24   3          5.34          2.32         7.84 o
  -3  24   3         23.83         30.07        10.63 o
  -2  24   3         29.88         13.80         9.28 o
  -1  24   3       2155.08       2181.07        33.19 o
   0  24   3       5082.99       5086.89        57.04 o
   1  24   3         27.25         39.40         8.12 o
   2  24   3        454.34        465.29        25.03 o
   3  24   3        130.68        133.25        15.66 o
   4  24   3       1413.80       1347.09        42.32 o
   5  24   3        765.71        740.34        43.20 o
   6  24   3         27.11         31.34        20.16 o
   7  24   3        187.55        148.38        59.20 o
   8  24   3        992.77        887.48        73.86 o
  -9  25   3        276.03        313.33        28.43 o
  -8  25   3         27.94         24.82        14.02 o
  -7  25   3       1194.02       1265.55        33.68 o
  -6  25   3        452.70        477.98        18.23 o
  -5  25   3        732.44        764.31        21.94 o
  -4  25   3         69.35         74.45        10.25 o
  -3  25   3        253.15        248.20        12.93 o
  -2  25   3        345.69        309.19        16.92 o
  -1  25   3        328.18        346.00        25.38 o
   0  25   3        643.01        654.17        23.76 o
   1  25   3       3046.98       3107.85        39.61 o
   2  25   3       1134.45       1139.90        26.09 o
   3  25   3         47.24         68.03        15.31 o
   4  25   3       1063.04        977.74        47.63 o
   5  25   3        100.33        127.80        27.67 o
   6  25   3        251.34        268.11        27.95 o
   7  25   3        118.59        110.60        31.91 o
  -8  26   3        400.26        433.81        21.82 o
  -7  26   3          4.81        -11.34        11.34 o
  -6  26   3        286.49        296.73        16.05 o
  -5  26   3       2546.11       2602.36        42.14 o
  -4  26   3        290.77        289.10        17.41 o
  -3  26   3          2.78         -9.31         9.31 o
  -2  26   3          6.51         -9.13        11.03 o
  -1  26   3         29.56         19.03        10.38 o
   0  26   3       1039.67       1077.80        27.62 o
   1  26   3        746.51        737.57        20.90 o
   2  26   3        439.07        462.49        21.73 o
   3  26   3       3102.74       3126.42        86.84 o
   4  26   3         81.95        117.20        28.66 o
   5  26   3         52.52         36.83        25.40 o
   6  26   3        117.57         87.26        23.24 o
   7  26   3          1.97          2.55        28.59 o
  -8  27   3         89.62        103.80        16.31 o
  -7  27   3         98.83         68.84        16.45 o
  -6  27   3        716.30        692.92        23.60 o
  -5  27   3        227.49        228.52        16.43 o
  -4  27   3       1355.91       1341.66        36.06 o
  -3  27   3        362.74        393.82        18.34 o
  -2  27   3        359.17        377.22        18.41 o
  -1  27   3        340.71        334.28        18.09 o
   0  27   3         26.24         45.06        11.99 o
   1  27   3        494.90        464.04        20.53 o
   2  27   3        941.31        902.56        32.95 o
   3  27   3         10.39        -21.66        21.66 o
   4  27   3        367.11        350.91        76.08 o
   5  27   3        410.80        420.31        32.06 o
   6  27   3        141.91        125.50        24.70 o
  -7  28   3         95.94         86.75        18.88 o
  -6  28   3        190.22        205.43        17.88 o
  -5  28   3        953.58        973.48        29.72 o
  -4  28   3        807.11        751.15        23.98 o
  -3  28   3         38.15         51.15        12.74 o
  -2  28   3       1108.38       1117.54        28.02 o
  -1  28   3         16.54          2.74        12.37 o
   0  28   3         14.90         34.34        12.13 o
   1  28   3        154.23        167.44        17.40 o
   2  28   3         69.06         78.58        21.31 o
   3  28   3        650.09        569.88        41.11 o
   4  28   3        580.63        518.15        46.40 o
   5  28   3          8.48         22.84        22.32 o
  -6  29   3        239.94        236.77        18.67 o
  -5  29   3        851.18        903.72        32.04 o
  -4  29   3        258.92        281.92        25.50 o
  -3  29   3       1961.11       1930.77        52.51 o
  -2  29   3        135.15        161.84        16.04 o
  -1  29   3        132.83        152.42        16.21 o
   0  29   3         23.43         21.83        12.75 o
   1  29   3         28.51         17.12        12.57 o
   2  29   3         97.72         68.53        23.90 o
   3  29   3        346.77        263.34        45.14 o
   4  29   3         35.27         12.84        21.61 o
  -5  30   3         47.89         50.97        16.12 o
  -4  30   3       1385.87       1388.80        49.17 o
  -3  30   3         92.99        116.35        16.79 o
  -2  30   3        967.20        983.11        30.67 o
  -1  30   3       1474.90       1556.54        37.09 o
   0  30   3          0.06         10.53        12.76 o
   1  30   3         15.68          2.93        12.52 o
   2  30   3          3.82         -8.77        19.88 o
   3  30   3         15.90          2.84        23.88 o
  -3  31   3        389.06        351.78        29.08 o
  -2  31   3       1129.85       1126.95        33.01 o
  -1  31   3        208.80        201.56        18.54 o
   0  31   3        145.21        107.74        15.47 o
   1  31   3         28.14         17.41        13.44 o
   2  31   3        186.58        194.16        42.73 o
 -14   0   4         30.05          9.38        38.69 o
 -12   0   4       2553.16       2612.66        71.68 o
 -10   0   4          4.24          1.20         9.40 o
  -8   0   4       2418.23       2438.49        34.00 o
  -6   0   4      27381.00      26564.94       181.37 o
  -4   0   4       9122.03       9231.80        76.87 o
  -2   0   4       1773.35       1966.86        20.56 o
   0   0   4       6032.98       6100.31        46.30 o
   2   0   4      10558.62       9935.54        81.31 o
   4   0   4      10143.91      10046.93        78.05 o
   6   0   4        290.61        280.95        11.06 o
   8   0   4       1865.66       1929.29        35.90 o
  10   0   4       4638.09       4784.83        90.41 o
  12   0   4        496.44        579.05        64.48 o
 -14   1   4        167.87        210.00        34.40 o
 -13   1   4       1361.85       1266.17        44.39 o
 -12   1   4        164.59        154.36        14.75 o
 -11   1   4       1391.74       1360.50        24.02 o
 -10   1   4         24.52         25.32         6.43 o
  -9   1   4         20.41          8.30         5.32 o
  -8   1   4        482.25        462.96        11.66 o
  -7   1   4      10614.46      10540.59        62.12 o
  -6   1   4        738.61        729.06         9.86 o
  -5   1   4      22109.68      22222.60       107.11 o
  -4   1   4       5340.42       5409.64        34.76 o
  -3   1   4       3325.63       3414.43        21.41 o
  -2   1   4         19.04         24.43         2.40 o
  -1   1   4        510.31        576.40         6.88 o
   0   1   4        456.43        390.72         6.25 o
   1   1   4       4083.02       3764.97        23.09 o
   2   1   4          0.11         -0.86         2.72 o
   3   1   4       6652.80       6137.00        34.62 o
   4   1   4       4001.59       4047.87        25.90 o
   5   1   4       2787.41       2809.41        22.88 o
   6   1   4          2.81         -4.13         4.13 o
   7   1   4        656.80        636.28        12.09 o
   8   1   4       1116.84       1131.79        19.71 o
   9   1   4       4790.27       5068.92        50.67 o
  10   1   4        185.30        222.91        17.05 o
  11   1   4       1338.83       1408.80        34.99 o
  12   1   4         77.06         61.44        25.72 o
 -14   2   4        589.65        579.98        34.72 o
 -13   2   4         63.76         70.63        22.02 o
 -12   2   4       1061.37       1015.65        49.17 o
 -11   2   4       1870.78       1882.82        33.84 o
 -10   2   4        345.79        365.32        11.96 o
  -9   2   4         10.17         -1.11         5.31 o
  -8   2   4       3784.88       3721.75        29.20 o
  -7   2   4       3968.95       3919.64        30.74 o
  -6   2   4       9723.33       9928.35        55.64 o
  -5   2   4       4906.29       5029.07        30.14 o
  -4   2   4       7213.59       7320.93        42.66 o
  -3   2   4       2332.14       2235.64        16.24 o
  -2   2   4       1374.86       1353.33        11.05 o
  -1   2   4         89.00        160.27         3.75 o
   0   2   4       7855.32       8026.24        43.83 o
   1   2   4        204.18        212.52         5.15 o
   2   2   4       4297.18       3673.31        25.37 o
   3   2   4       2353.85       2268.31        16.67 o
   4   2   4       8177.37       8140.53        45.19 o
   5   2   4       6269.34       6085.90        40.42 o
   6   2   4       1418.18       1406.25        17.93 o
   7   2   4       1199.18       1209.90        16.59 o
   8   2   4       3136.11       3185.76        35.02 o
   9   2   4       1744.02       1719.58        26.49 o
  10   2   4       1886.80       1952.62        42.58 o
  11   2   4        438.02        473.76        21.91 o
  12   2   4        429.68        416.38        23.44 o
 -14   3   4         47.19         54.31        21.88 o
 -13   3   4        250.69        268.73        34.43 o
 -12   3   4        861.51        889.19        30.56 o
 -11   3   4       1641.24       1654.07        29.99 o
 -10   3   4       1824.50       1722.67        28.91 o
  -9   3   4       2612.63       2543.31        27.41 o
  -8   3   4       1121.54       1080.94        15.53 o
  -7   3   4       5117.46       5067.13        35.62 o
  -6   3   4        401.74        334.93         6.96 o
  -5   3   4       1188.53       1151.53        11.65 o
  -4   3   4       4232.18       3983.95        27.31 o
  -3   3   4       5443.95       5290.76        30.92 o
  -2   3   4       1726.10       1898.58        14.18 o
  -1   3   4      45546.35      48554.43       227.66 o
   0   3   4       1512.39       1552.08        13.19 o
   1   3   4       8027.58       8312.30        43.78 o
   2   3   4        409.31        533.01         8.70 o
   3   3   4       2368.24       2311.30        16.88 o
   4   3   4       6305.13       6004.70        35.38 o
   5   3   4      19719.24      19417.93       110.01 o
   6   3   4       2005.14       1892.40        18.77 o
   7   3   4       1574.54       1593.22        22.46 o
   8   3   4       1713.02       1630.10        22.63 o
   9   3   4        205.82        156.79        14.53 o
  10   3   4         52.11         90.07        11.87 o
  11   3   4       1092.66       1165.75        30.49 o
  12   3   4        275.02        261.55        24.96 o
 -14   4   4        364.98        417.80        27.41 o
 -13   4   4          0.24        -13.81        13.81 o
 -12   4   4        445.19        457.75        20.35 o
 -11   4   4        491.44        426.30        17.82 o
 -10   4   4       5465.82       5387.53        68.19 o
  -9   4   4         62.10         56.99        10.33 o
  -8   4   4       6211.69       6121.54        46.65 o
  -7   4   4          6.72          4.58         3.90 o
  -6   4   4          5.49         -1.81         3.04 o
  -5   4   4         72.82        102.84         4.60 o
  -4   4   4        934.77        783.97        11.28 o
  -3   4   4         99.14         78.75         3.65 o
  -2   4   4      44042.93      46217.74       222.17 o
  -1   4   4      11855.00      13000.14        64.71 o
   0   4   4       6924.76       7113.96        41.66 o
   1   4   4        226.04        145.53         4.69 o
   2   4   4        274.48        258.43         5.61 o
   3   4   4       1482.13       1455.92        12.60 o
   4   4   4       4455.60       4469.25        30.03 o
   5   4   4       4458.51       4374.14        32.38 o
   6   4   4      15725.74      15313.29        88.90 o
   7   4   4        511.91        440.68        11.70 o
   8   4   4       1582.41       1593.41        27.45 o
   9   4   4          3.07         -8.46         8.46 o
  10   4   4          0.05         -1.75        10.10 o
  11   4   4        195.43        208.70        18.95 o
  12   4   4        243.49        313.90        25.38 o
 -14   5   4         30.87         35.88        17.59 o
 -13   5   4          6.04        -13.46        13.46 o
 -12   5   4         13.93         23.11        13.96 o
 -11   5   4       2408.43       2585.95        38.12 o
 -10   5   4        432.48        406.43        14.21 o
  -9   5   4       9094.28       8899.82        80.20 o
  -8   5   4        557.09        565.12        17.31 o
  -7   5   4       2348.35       2306.38        20.82 o
  -6   5   4        220.44        246.16         7.05 o
  -5   5   4       2094.37       2244.97        17.35 o
  -4   5   4        124.58        175.50         4.88 o
  -3   5   4      17160.75      17718.54        96.12 o
  -2   5   4       7453.57       8240.23        49.85 o
  -1   5   4      38552.07      40187.21       186.66 o
   0   5   4       5841.73       5843.38        33.47 o
   1   5   4       1416.66       1362.82        13.01 o
   2   5   4        871.75        986.33        10.32 o
   3   5   4        230.01        320.58         6.75 o
   4   5   4       2949.38       2894.85        22.68 o
   5   5   4       4698.39       4777.49        35.41 o
   6   5   4       1947.21       1978.36        20.42 o
   7   5   4       5339.14       5352.27        48.18 o
   8   5   4         41.80         45.42         8.25 o
   9   5   4        187.58        148.44        13.41 o
  10   5   4         13.03          7.65        11.58 o
  11   5   4         92.76         81.41        16.65 o
  12   5   4         56.43         58.71        18.23 o
 -14   6   4        310.31        358.24        25.40 o
 -13   6   4         37.84         26.28        15.08 o
 -12   6   4        705.37        680.21        26.52 o
 -11   6   4         34.42         46.37        11.55 o
 -10   6   4       3515.86       3465.49        41.08 o
  -9   6   4         84.87         93.85         8.65 o
  -8   6   4       3141.51       3180.30        33.65 o
  -7   6   4       3993.77       3878.62        33.04 o
  -6   6   4       2539.49       2678.63        21.06 o
  -5   6   4        290.83        251.49         5.63 o
  -4   6   4       5959.17       6168.91        35.94 o
  -3   6   4      27722.40      30045.21       161.84 o
  -2   6   4      13836.33      13558.72        80.19 o
  -1   6   4       1713.69       1583.68        13.60 o
   0   6   4      23525.52      24624.35       123.44 o
   1   6   4       8474.21       8939.24        52.31 o
   2   6   4       3156.30       3455.09        22.88 o
   3   6   4       5149.65       5328.06        32.31 o
   4   6   4       7789.39       7910.98        49.07 o
   5   6   4       1378.02       1327.43        15.70 o
   6   6   4       2155.01       2306.38        23.37 o
   7   6   4       2549.31       2520.68        34.05 o
   8   6   4        789.10        748.26        20.40 o
   9   6   4         88.07        100.00        12.42 o
  10   6   4          7.79         -0.07        12.00 o
  11   6   4        382.57        371.78        24.87 o
  12   6   4       1237.84       1283.63        39.34 o
 -14   7   4        127.23        168.77        21.42 o
 -13   7   4        736.56        697.97        42.45 o
 -12   7   4        775.78        815.39        27.15 o
 -11   7   4        824.35        922.24        25.60 o
 -10   7   4        554.47        537.29        18.11 o
  -9   7   4       1285.92       1276.04        28.86 o
  -8   7   4         20.06         29.58         6.42 o
  -7   7   4       2869.59       2897.31        26.81 o
  -6   7   4       1882.72       1782.33        16.46 o
  -5   7   4       1413.95       1240.98        11.66 o
  -4   7   4       2058.31       1927.07        15.31 o
  -3   7   4       2998.69       2923.48        21.07 o
  -2   7   4       8837.65       9453.90        57.87 o
  -1   7   4      12965.54      13852.20        77.34 o
   0   7   4      16467.36      17568.34        90.83 o
   1   7   4      12360.82      12923.79        67.76 o
   2   7   4       1147.64       1365.69        12.83 o
   3   7   4      14452.96      14928.42        75.95 o
   4   7   4       4472.15       4369.91        30.74 o
   5   7   4       1102.65       1110.72        15.57 o
   6   7   4         53.54         44.79         6.20 o
   7   7   4       1035.33       1024.76        20.26 o
   8   7   4        329.94        362.56        20.58 o
   9   7   4        943.15        975.61        29.96 o
  10   7   4        576.24        610.94        32.42 o
  11   7   4        615.29        622.79        32.27 o
  12   7   4        232.83        251.27        31.31 o
 -14   8   4       1087.84       1123.54        37.95 o
 -13   8   4          0.27         13.52        14.92 o
 -12   8   4       1258.52       1280.26        44.08 o
 -11   8   4        134.87        110.97        13.29 o
 -10   8   4         60.90         56.75         9.25 o
  -9   8   4        119.71         97.47         9.12 o
  -8   8   4         10.64         28.69         6.61 o
  -7   8   4        479.32        459.94        13.45 o
  -6   8   4       9473.84       9152.62        59.28 o
  -5   8   4        510.33        600.26        10.85 o
  -4   8   4       8929.41       9089.89        48.28 o
  -3   8   4       2756.59       2855.55        20.58 o
  -2   8   4       2592.29       2871.90        20.66 o
  -1   8   4       3109.85       3135.91        20.85 o
   0   8   4       5190.56       5117.72        30.94 o
   1   8   4         44.25         50.25         3.36 o
   2   8   4      27983.70      28254.88       135.45 o
   3   8   4       1184.23       1137.97        11.52 o
   4   8   4       2618.95       2591.91        21.17 o
   5   8   4       1580.80       1498.05        18.35 o
   6   8   4         54.27         30.68         6.58 o
   7   8   4        671.23        689.83        22.87 o
   8   8   4        829.44        908.36        26.83 o
   9   8   4          2.66          8.45        10.29 o
  10   8   4       2482.53       2441.75        54.96 o
  11   8   4        111.35        102.72        17.40 o
  12   8   4         78.95         89.46        19.27 o
 -14   9   4         78.05        103.83        19.97 o
 -13   9   4       2030.53       2124.79        46.95 o
 -12   9   4          1.93         15.69        12.49 o
 -11   9   4        800.08        767.80        28.40 o
 -10   9   4          1.20         -7.29         8.69 o
  -9   9   4         37.82         31.54         8.56 o
  -8   9   4        131.49        134.62         8.69 o
  -7   9   4         60.36         67.24         5.60 o
  -6   9   4          4.45          4.14         3.75 o
  -5   9   4      11455.31      11295.76        67.60 o
  -4   9   4          7.10         13.24         3.01 o
  -3   9   4        876.67        876.89        10.38 o
  -2   9   4       2267.02       2633.37        18.14 o
  -1   9   4        489.65        550.63         7.59 o
   0   9   4          2.78          3.84         2.49 o
   1   9   4      27890.97      27819.21       132.47 o
   2   9   4        801.46        855.53         9.69 o
   3   9   4      21725.54      21907.02       108.51 o
   4   9   4         31.37         26.08         4.56 o
   5   9   4          3.16          1.06         4.33 o
   6   9   4         87.30         82.19         7.80 o
   7   9   4        229.36        256.17        12.24 o
   8   9   4         67.08         62.16         9.87 o
   9   9   4       2294.00       2247.06        35.32 o
  10   9   4         47.06         53.66        15.39 o
  11   9   4        907.56        829.42        38.86 o
  12   9   4          4.68          2.72        16.13 o
 -14  10   4       1112.06       1104.47        43.30 o
 -13  10   4         22.79         13.22        14.83 o
 -12  10   4        199.62        187.41        18.24 o
 -11  10   4        421.48        443.41        18.24 o
 -10  10   4        683.09        673.33        27.36 o
  -9  10   4        111.29        104.91         9.59 o
  -8  10   4        573.09        569.06        14.59 o
  -7  10   4       1157.57       1139.81        15.75 o
  -6  10   4       1228.07       1189.30        14.78 o
  -5  10   4       2006.93       2098.68        19.30 o
  -4  10   4       9676.16       9773.69        58.12 o
  -3  10   4       1234.65       1185.81        11.40 o
  -2  10   4        180.06        170.00         4.73 o
  -1  10   4        367.75        461.99         7.30 o
   0  10   4       2578.64       2635.00        18.97 o
   1  10   4       2837.08       2810.32        19.78 o
   2  10   4      30465.28      30861.17       148.41 o
   3  10   4        400.31        398.65         7.02 o
   4  10   4        792.86        752.29        10.89 o
   5  10   4        175.21        180.86         9.41 o
   6  10   4        174.21        162.05        13.15 o
   7  10   4        284.48        285.44        14.73 o
   8  10   4       1233.22       1283.01        32.15 o
   9  10   4        314.83        258.47        17.39 o
  10  10   4       1223.74       1280.22        35.17 o
  11  10   4        229.95        273.42        22.87 o
  12  10   4        150.61        132.62        27.94 o
 -13  11   4        476.95        423.39        29.47 o
 -12  11   4        344.45        304.59        20.76 o
 -11  11   4         91.07         49.20        12.43 o
 -10  11   4       1150.45       1132.46        26.50 o
  -9  11   4        665.38        664.28        18.25 o
  -8  11   4       2246.13       2254.01        27.83 o
  -7  11   4       2145.39       2080.28        21.89 o
  -6  11   4        407.70        392.13         9.40 o
  -5  11   4       7748.37       7630.72        51.51 o
  -4  11   4       8813.88       9081.78        58.46 o
  -3  11   4      11802.94      12180.05        69.84 o
  -2  11   4       2004.05       2238.33        17.12 o
  -1  11   4       1142.23       1078.34        10.72 o
   0  11   4       4449.86       4517.28        27.45 o
   1  11   4       7557.64       7558.70        42.70 o
   2  11   4        520.71        574.97         9.56 o
   3  11   4       3975.23       3892.50        27.95 o
   4  11   4       1050.39       1012.21        16.69 o
   5  11   4       1200.87       1150.84        17.27 o
   6  11   4          0.08         -2.43         6.62 o
   7  11   4       1683.67       1692.42        27.74 o
   8  11   4       1539.74       1459.66        32.39 o
   9  11   4        764.81        721.99        21.91 o
  10  11   4         52.93         75.48        15.28 o
  11  11   4        605.03        593.00        28.02 o
 -13  12   4         82.19         82.04        20.52 o
 -12  12   4        368.77        369.57        27.41 o
 -11  12   4         75.67         67.03        12.82 o
 -10  12   4       2399.85       2296.09        46.43 o
  -9  12   4        232.79        248.02        14.52 o
  -8  12   4       3741.60       3738.91        39.60 o
  -7  12   4        349.75        343.15         9.42 o
  -6  12   4        362.76        340.02         8.65 o
  -5  12   4         73.48         76.55         5.13 o
  -4  12   4       3349.54       3362.42        27.02 o
  -3  12   4      10598.59      11281.95        68.97 o
  -2  12   4       5343.65       5189.52        33.38 o
  -1  12   4         80.53         75.00         3.69 o
   0  12   4       4029.19       4214.97        27.97 o
   1  12   4       2955.92       2944.38        20.95 o
   2  12   4       1302.01       1299.11        13.21 o
   3  12   4       1488.31       1471.44        16.79 o
   4  12   4        690.04        701.47        13.06 o
   5  12   4        915.60        888.96        16.23 o
   6  12   4       4314.82       4248.22        49.01 o
   7  12   4       1165.03       1189.18        25.74 o
   8  12   4        943.76        843.23        31.09 o
   9  12   4         19.97         20.61        10.92 o
  10  12   4        330.43        308.44        20.50 o
  11  12   4        301.93        281.57        26.11 o
 -13  13   4         38.02         42.93        19.60 o
 -12  13   4          8.73         -0.31        19.80 o
 -11  13   4        470.18        453.19        22.51 o
 -10  13   4         26.14         41.27        12.47 o
  -9  13   4       8148.84       8127.76        77.25 o
  -8  13   4        108.02        127.71        12.07 o
  -7  13   4        237.26        224.15         8.40 o
  -6  13   4         61.83         59.86         5.57 o
  -5  13   4         42.17         52.99         4.93 o
  -4  13   4       3653.81       3662.80        30.38 o
  -3  13   4      12409.29      12403.53        73.14 o
  -2  13   4       3714.18       3960.70        28.35 o
  -1  13   4       9702.96      10067.26        55.78 o
   0  13   4         21.38         16.01         3.55 o
   1  13   4        159.72        166.67         5.59 o
   2  13   4          5.75          4.90         3.63 o
   3  13   4         20.06         10.57         4.23 o
   4  13   4        160.19        159.74         6.18 o
   5  13   4       4224.72       4090.86        38.02 o
   6  13   4        128.78        150.93        11.12 o
   7  13   4       7063.36       6977.60        72.13 o
   8  13   4        367.37        379.05        16.92 o
   9  13   4          5.24         -4.46        10.95 o
  10  13   4          9.97         10.46        15.68 o
  11  13   4         68.06         77.52        20.74 o
 -13  14   4         21.70         10.38        17.78 o
 -12  14   4         84.92        101.73        26.57 o
 -11  14   4         96.76         97.72        15.81 o
 -10  14   4       2177.79       2125.13        38.35 o
  -9  14   4        795.66        811.21        21.42 o
  -8  14   4       2979.95       2943.09        33.99 o
  -7  14   4        657.45        646.13        18.72 o
  -6  14   4         41.16         35.60         5.37 o
  -5  14   4         32.25         26.00         4.97 o
  -4  14   4       2683.17       2686.11        23.99 o
  -3  14   4        237.92        245.73         6.91 o
  -2  14   4      13230.92      13189.51        77.16 o
  -1  14   4       1538.70       1484.65        14.77 o
   0  14   4       6191.40       6102.85        40.43 o
   1  14   4        222.51        234.76         7.15 o
   2  14   4          3.84          2.40         3.51 o
   3  14   4        133.68        146.46         6.95 o
   4  14   4       3355.72       3425.45        30.53 o
   5  14   4       1019.29        976.67        15.74 o
   6  14   4       9540.03       9317.89        91.98 o
   7  14   4         64.55         67.05         9.82 o
   8  14   4       1957.32       2010.25        33.03 o
   9  14   4         73.69         54.46        13.72 o
  10  14   4         33.83         37.69        17.19 o
  11  14   4          1.69         24.13        18.83 o
 -13  15   4        141.78        140.63        23.11 o
 -12  15   4        157.43        172.54        22.42 o
 -11  15   4        345.91        334.55        20.89 o
 -10  15   4        160.09        175.67        15.25 o
  -9  15   4       3180.43       3163.86        42.94 o
  -8  15   4       1440.35       1430.27        24.39 o
  -7  15   4       2514.29       2534.80        28.82 o
  -6  15   4         40.54         39.83         5.95 o
  -5  15   4       1923.21       1993.00        22.15 o
  -4  15   4       4388.25       4307.76        36.22 o
  -3  15   4       3550.61       3444.55        27.40 o
  -2  15   4          9.33          9.59         3.89 o
  -1  15   4       1740.09       1713.75        17.79 o
   0  15   4       2084.32       2013.50        19.71 o
   1  15   4       1786.35       1859.55        19.47 o
   2  15   4         23.65         27.77         4.46 o
   3  15   4       2162.54       2171.66        23.37 o
   4  15   4       1386.99       1439.63        22.47 o
   5  15   4       1673.81       1730.36        23.48 o
   6  15   4         81.30         74.77        11.94 o
   7  15   4       2544.16       2504.42        35.82 o
   8  15   4       2096.11       2159.62        64.30 o
   9  15   4        741.30        758.27        26.67 o
  10  15   4         50.23         38.47        16.08 o
  11  15   4        307.47        282.91        26.44 o
 -12  16   4        303.94        281.32        23.48 o
 -11  16   4        381.78        374.97        22.25 o
 -10  16   4        906.55        939.12        28.21 o
  -9  16   4         71.57         76.64        10.57 o
  -8  16   4       2471.39       2476.97        34.05 o
  -7  16   4       3665.91       3678.38        39.61 o
  -6  16   4       4717.51       4696.51        45.99 o
  -5  16   4        373.48        375.29        13.05 o
  -4  16   4       3418.61       3580.44        31.43 o
  -3  16   4       1929.86       1853.63        19.47 o
  -2  16   4        744.74        726.70        11.61 o
  -1  16   4        283.15        304.21         8.57 o
   0  16   4        159.98        190.22         6.61 o
   1  16   4       2740.27       2837.16        29.59 o
   2  16   4       2311.29       2261.15        23.30 o
   3  16   4       1314.61       1259.98        18.12 o
   4  16   4        186.70        196.76         8.96 o
   5  16   4        182.48        212.02        12.38 o
   6  16   4        886.60        831.85        19.08 o
   7  16   4        416.82        442.34        19.03 o
   8  16   4        339.27        308.94        17.48 o
   9  16   4        424.28        427.52        21.81 o
  10  16   4        798.27        852.06        37.90 o
 -12  17   4          8.14          9.09        16.81 o
 -11  17   4        243.45        242.86        19.91 o
 -10  17   4         10.25         -0.45        12.50 o
  -9  17   4        487.92        455.57        17.48 o
  -8  17   4        394.03        407.06        14.93 o
  -7  17   4       2515.97       2464.96        31.84 o
  -6  17   4        322.10        359.22        12.61 o
  -5  17   4       7464.27       7403.48        61.11 o
  -4  17   4        374.17        428.81        11.14 o
  -3  17   4        409.97        449.34        11.57 o
  -2  17   4         94.84         80.25         6.99 o
  -1  17   4        190.49        189.28         7.49 o
   0  17   4         73.67         73.99         5.76 o
   1  17   4       1769.27       1805.37        23.63 o
   2  17   4         71.15         70.24         6.27 o
   3  17   4       2228.60       2212.67        30.53 o
   4  17   4        654.47        618.48        14.37 o
   5  17   4        343.15        342.67        12.86 o
   6  17   4         31.49         29.87         7.89 o
   7  17   4         51.40         45.53        13.66 o
   8  17   4         10.27         16.14        12.01 o
   9  17   4       1761.88       1767.33        39.15 o
  10  17   4         83.24        104.48        18.10 o
 -12  18   4       1016.91       1056.53        43.23 o
 -11  18   4          3.06         11.12        17.93 o
 -10  18   4          4.46          8.23        15.08 o
  -9  18   4         52.56         43.03        13.60 o
  -8  18   4        195.71        184.22        15.08 o
  -7  18   4         71.19         80.38         9.18 o
  -6  18   4       7072.08       7068.34        66.44 o
  -5  18   4       1013.40        861.48        21.10 o
  -4  18   4       3875.19       3932.25        40.21 o
  -3  18   4        388.33        373.74        13.53 o
  -2  18   4         41.82         35.34         5.65 o
  -1  18   4         72.76         68.94         6.38 o
   0  18   4        710.41        707.37        13.23 o
   1  18   4         12.91         18.77         5.89 o
   2  18   4       3936.00       4032.02        47.78 o
   3  18   4        634.56        599.56        21.94 o
   4  18   4       1995.79       1996.09        28.37 o
   5  18   4         16.56          9.54         8.30 o
   6  18   4        124.89        134.61        10.76 o
   7  18   4         88.88         64.92        11.45 o
   8  18   4        509.26        529.59        30.40 o
   9  18   4          1.28         15.20        13.65 o
  10  18   4       2277.38       2291.67        57.18 o
 -11  19   4        458.17        461.81        30.24 o
 -10  19   4         61.88         50.68        16.64 o
  -9  19   4          0.75         -1.67        12.01 o
  -8  19   4         12.97          1.84         9.08 o
  -7  19   4       1705.80       1781.87        38.58 o
  -6  19   4         31.50         31.57         7.76 o
  -5  19   4       2316.12       2422.50        43.08 o
  -4  19   4         40.61         29.80         7.06 o
  -3  19   4        342.60        352.73        12.46 o
  -2  19   4         47.62         50.66         6.34 o
  -1  19   4        151.32        168.23         9.15 o
   0  19   4       4506.56       4461.91        42.69 o
   1  19   4       2966.55       3005.76        38.76 o
   2  19   4        247.65        245.65        17.91 o
   3  19   4       3925.63       3975.90        48.52 o
   4  19   4       1697.56       1618.04        26.50 o
   5  19   4         26.20         24.04         9.70 o
   6  19   4          0.47         -7.49         7.49 o
   7  19   4         83.44         80.62        17.28 o
   8  19   4         52.30         41.29        12.80 o
   9  19   4       1188.12       1195.88        35.26 o
  10  19   4         28.83         27.28        16.64 o
 -11  20   4        523.23        515.80        41.99 o
 -10  20   4        547.08        460.77        26.15 o
  -9  20   4          9.69         -7.70        13.90 o
  -8  20   4         11.59          3.43         9.45 o
  -7  20   4       1150.40       1194.31        27.18 o
  -6  20   4       1176.27       1160.75        23.90 o
  -5  20   4         13.90          8.31         7.36 o
  -4  20   4        191.39        194.35        10.43 o
  -3  20   4       1700.74       1697.54        28.63 o
  -2  20   4       1031.14       1043.30        18.23 o
  -1  20   4        684.83        726.28        16.70 o
   0  20   4       1021.66       1056.15        19.35 o
   1  20   4       2155.30       2134.78        39.60 o
   2  20   4       1085.40       1042.20        23.32 o
   3  20   4       1074.76       1074.31        26.87 o
   4  20   4       1784.34       1740.97        35.02 o
   5  20   4        876.97        814.03        28.80 o
   6  20   4        814.74        743.71        44.72 o
   7  20   4        186.96        202.76        15.71 o
   8  20   4        205.64        165.92        15.92 o
   9  20   4        211.12        197.22        19.16 o
 -11  21   4        454.15        498.28        43.10 o
 -10  21   4        226.23        227.50        23.24 o
  -9  21   4        824.92        781.79        34.13 o
  -8  21   4        215.26        232.91        13.88 o
  -7  21   4        275.23        259.93        13.09 o
  -6  21   4          0.63          2.99         8.14 o
  -5  21   4         72.03         51.27        10.25 o
  -4  21   4        248.90        264.45        12.81 o
  -3  21   4       1508.65       1531.15        26.06 o
  -2  21   4        164.48        176.84         9.69 o
  -1  21   4       4847.44       4924.68        50.95 o
   0  21   4       1328.58       1386.50        26.34 o
   1  21   4        210.85        217.36        11.16 o
   2  21   4         11.10          7.03         8.46 o
   3  21   4        337.70        352.95        18.15 o
   4  21   4       2809.25       2747.39        45.47 o
   5  21   4       1411.67       1329.12        31.64 o
   6  21   4         60.63         77.12        20.37 o
   7  21   4        625.24        599.61        23.27 o
   8  21   4        295.76        286.34        19.41 o
   9  21   4         44.07         21.26        15.25 o
 -10  22   4        825.98        851.58        38.24 o
  -9  22   4        524.41        510.90        23.71 o
  -8  22   4       1093.97       1105.89        29.17 o
  -7  22   4         18.63         13.80         9.42 o
  -6  22   4         16.47         -0.65         8.87 o
  -5  22   4        185.91        172.63        11.76 o
  -4  22   4         39.80         34.02         8.35 o
  -3  22   4        109.89        110.54        12.92 o
  -2  22   4       8978.94       9114.34        78.51 o
  -1  22   4         39.91         46.83         7.74 o
   0  22   4       4250.21       4223.81        54.88 o
   1  22   4        261.83        270.15        11.14 o
   2  22   4          7.41          4.90        10.04 o
   3  22   4        109.00         90.16        15.62 o
   4  22   4        805.75        824.25        46.04 o
   5  22   4        117.67        121.52        16.29 o
   6  22   4       3149.20       3186.25        60.99 o
   7  22   4        145.73        193.07        24.57 o
   8  22   4        126.74        104.54        24.55 o
 -10  23   4          2.12          6.85        17.89 o
  -9  23   4        527.22        581.30        27.24 o
  -8  23   4        271.44        275.60        16.03 o
  -7  23   4        430.79        429.68        23.48 o
  -6  23   4          0.69         -5.88         9.27 o
  -5  23   4         22.06         14.43         9.17 o
  -4  23   4        692.30        705.41        27.09 o
  -3  23   4       2273.45       2180.90        49.32 o
  -2  23   4        133.58        148.59        15.19 o
  -1  23   4       5663.40       5730.56        55.25 o
   0  23   4        775.91        779.73        18.28 o
   1  23   4        291.22        269.32        12.65 o
   2  23   4          7.29          0.28        15.56 o
   3  23   4         18.87         11.15        14.37 o
   4  23   4         39.75         58.18        15.88 o
   5  23   4       4030.89       4034.26        75.25 o
   6  23   4         36.86         43.62        20.82 o
   7  23   4        810.50        867.21        47.89 o
   8  23   4        378.28        368.14        25.99 o
  -9  24   4          9.87          2.25        15.43 o
  -8  24   4       1353.68       1354.26        29.24 o
  -7  24   4        925.96        980.49        26.37 o
  -6  24   4         59.78         43.09        11.05 o
  -5  24   4          8.04         13.26         9.44 o
  -4  24   4        452.42        432.83        16.47 o
  -3  24   4         59.89         63.31         9.73 o
  -2  24   4       1024.13        973.12        22.35 o
  -1  24   4        723.29        724.14        17.37 o
   0  24   4       1988.95       1939.74        29.09 o
   1  24   4       2457.60       2414.87        45.61 o
   2  24   4        444.53        425.59        21.64 o
   3  24   4        621.05        641.95        29.52 o
   4  24   4        456.56        411.13        29.44 o
   5  24   4        471.29        474.07        40.44 o
   6  24   4        237.16        247.60        36.36 o
   7  24   4          8.14        -29.31        37.52 o
  -9  25   4          5.26        -17.50        17.50 o
  -8  25   4        302.07        332.62        19.72 o
  -7  25   4        433.83        454.88        22.82 o
  -6  25   4       1072.47       1120.34        26.06 o
  -5  25   4        701.22        752.75        23.01 o
  -4  25   4          7.75         14.75         9.21 o
  -3  25   4        163.79        174.36        12.49 o
  -2  25   4         50.02         48.77        10.13 o
  -1  25   4        487.12        494.25        19.92 o
   0  25   4       1657.29       1657.66        35.64 o
   1  25   4       2680.13       2634.43        35.72 o
   2  25   4          1.38         17.03        12.22 o
   3  25   4       1760.70       1784.88        42.44 o
   4  25   4       1564.65       1633.29        59.06 o
   5  25   4        567.92        502.49        31.45 o
   6  25   4         40.65         29.72        31.07 o
   7  25   4         63.28         28.14        42.21 o
  -8  26   4          1.61          0.46        13.92 o
  -7  26   4         93.58         83.38        15.05 o
  -6  26   4        883.42        873.23        25.26 o
  -5  26   4        203.14        196.44        16.58 o
  -4  26   4       1138.98       1190.13        26.35 o
  -3  26   4        451.96        432.68        17.73 o
  -2  26   4         13.19          4.71        11.52 o
  -1  26   4         86.32         94.32        12.19 o
   0  26   4       1200.27       1194.55        27.07 o
   1  26   4        377.40        379.96        14.76 o
   2  26   4       1464.10       1403.51        32.91 o
   3  26   4        297.08        322.06        27.33 o
   4  26   4       1934.72       1913.68       104.09 o
   5  26   4        204.10        192.61        25.45 o
   6  26   4         38.66          6.45        28.19 o
  -8  27   4         74.78         84.99        16.28 o
  -7  27   4        825.51        866.42        28.75 o
  -6  27   4          0.65         -2.31        12.10 o
  -5  27   4       1294.00       1322.04        29.88 o
  -4  27   4        174.77        184.10        15.73 o
  -3  27   4         74.47         78.47        13.12 o
  -2  27   4         12.85         13.86        11.41 o
  -1  27   4         13.25          2.88        10.21 o
   0  27   4         35.65         41.56        11.56 o
   1  27   4        684.39        714.66        21.85 o
   2  27   4         64.58         81.45        15.47 o
   3  27   4       1001.32        970.24        38.72 o
   4  27   4        170.19        192.48        25.03 o
   5  27   4         17.84          4.12        20.43 o
   6  27   4          0.34        -11.71        38.10 o
  -7  28   4        201.44        201.22        17.21 o
  -6  28   4       1601.59       1761.67        39.76 o
  -5  28   4        752.32        780.80        29.79 o
  -4  28   4        689.50        738.35        25.14 o
  -3  28   4        642.14        639.13        23.10 o
  -2  28   4         53.77         32.05        12.30 o
  -1  28   4        131.60        151.23        14.43 o
   0  28   4         11.39         14.34        11.54 o
   1  28   4         63.88         93.43        13.59 o
   2  28   4        534.94        468.84        25.79 o
   3  28   4          9.54         -1.70        30.83 o
   4  28   4        216.99        193.75        26.91 o
   5  28   4        178.34        155.89        26.33 o
  -6  29   4         10.03          0.79        14.59 o
  -5  29   4       1047.99       1038.07        47.41 o
  -4  29   4       1132.62       1130.93        32.33 o
  -3  29   4        257.29        256.30        19.33 o
  -2  29   4        192.25        195.12        17.90 o
  -1  29   4        171.32        154.29        16.32 o
   0  29   4        293.27        276.34        16.73 o
   1  29   4        143.00        133.67        15.61 o
   2  29   4         65.00         64.63        22.97 o
   3  29   4        162.40        161.48        26.05 o
   4  29   4        390.07        449.87        34.46 o
  -5  30   4        100.24        110.03        17.99 o
  -4  30   4        303.96        343.44        21.33 o
  -3  30   4        425.63        432.02        32.18 o
  -2  30   4        754.61        849.26        40.27 o
  -1  30   4          5.47         15.45        14.10 o
   0  30   4         94.94        107.35        15.18 o
   1  30   4        158.42        156.44        16.52 o
   2  30   4          1.00        -19.28        19.61 o
   3  30   4         30.37          7.50        22.22 o
  -3  31   4        479.25        463.36        24.08 o
  -2  31   4          3.66          9.58        14.08 o
  -1  31   4        682.00        699.53        28.45 o
   0  31   4         14.27         11.66        13.36 o
   1  31   4          0.11         13.33        13.66 o
 -13   0   5       2038.56       2062.20        94.96 o
 -11   0   5         10.92          1.13        10.59 o
  -9   0   5       1328.98       1288.67        29.56 o
  -7   0   5      11799.31      11605.02        90.73 o
  -5   0   5      11240.58      10962.73        88.63 o
  -3   0   5         38.48         44.82         4.74 o
  -1   0   5        207.71        204.70         7.25 o
   1   0   5       7094.14       6502.87        55.49 o
   3   0   5      11931.55      12013.85        91.00 o
   5   0   5       1147.87       1089.93        28.48 o
   7   0   5         80.40         53.43         9.04 o
   9   0   5       3776.83       3852.27        70.06 o
  11   0   5        599.08        582.73        40.15 o
 -14   1   5        989.58        984.21        51.81 o
 -13   1   5         32.90         40.63        25.27 o
 -12   1   5        963.95        965.05        28.88 o
 -11   1   5        134.61        133.79        11.23 o
 -10   1   5        466.72        431.11        11.84 o
  -9   1   5        705.90        699.04        17.25 o
  -8   1   5       3837.37       3781.01        29.57 o
  -7   1   5       1310.25       1264.93        13.55 o
  -6   1   5      17851.95      17620.82        94.78 o
  -5   1   5        445.18        443.13         8.21 o
  -4   1   5        296.43        256.76         6.63 o
  -3   1   5       1662.81       1723.39        14.85 o
  -2   1   5        655.95        703.39        10.81 o
  -1   1   5       5825.51       5950.97        33.22 o
   0   1   5       2709.24       2533.13        18.55 o
   1   1   5       1026.18       1221.74        12.56 o
   2   1   5       5091.94       4538.69        27.77 o
   3   1   5       1716.62       1586.89        13.77 o
   4   1   5        497.19        517.37         8.87 o
   5   1   5         23.25         17.55         5.35 o
   6   1   5          0.07         -4.15         4.15 o
   7   1   5        860.82        869.31        16.70 o
   8   1   5       1010.25        992.55        19.33 o
   9   1   5         89.28         81.03        11.29 o
  10   1   5       2931.73       3112.58        47.17 o
  11   1   5        336.76        369.75        21.98 o
  12   1   5         31.31         36.29        19.15 o
 -14   2   5          5.01         10.82        32.24 o
 -13   2   5        523.63        500.41        30.46 o
 -12   2   5       1067.80       1049.39        25.76 o
 -11   2   5        947.90        911.49        26.91 o
 -10   2   5        266.13        240.62        12.19 o
  -9   2   5       1582.41       1617.44        23.63 o
  -8   2   5       1958.61       1902.98        19.96 o
  -7   2   5       5730.33       5706.61        37.73 o
  -6   2   5        295.38        264.11         6.79 o
  -5   2   5       6021.92       6011.05        36.51 o
  -4   2   5       1546.06       1336.39        12.67 o
  -3   2   5       4577.23       4586.55        29.68 o
  -2   2   5         62.06         47.99         3.40 o
  -1   2   5        449.65        434.48         6.85 o
   0   2   5       1675.03       1391.68        12.51 o
   1   2   5       7570.31       7571.73        43.72 o
   2   2   5         21.57          4.57         2.46 o
   3   2   5       2247.75       2176.69        16.13 o
   4   2   5       3164.77       3139.97        23.77 o
   5   2   5        959.96        967.94        15.48 o
   6   2   5        252.92        219.74         9.21 o
   7   2   5        543.88        535.68        11.95 o
   8   2   5       2603.10       2732.94        30.99 o
   9   2   5        273.92        271.46        13.72 o
  10   2   5        600.28        663.64        22.56 o
  11   2   5        406.87        384.71        26.65 o
  12   2   5        329.21        358.81        30.14 o
 -14   3   5          8.85         -5.95        19.85 o
 -13   3   5          6.04          9.18        15.39 o
 -12   3   5       1111.87       1083.90        32.31 o
 -11   3   5       1752.34       1750.74        29.05 o
 -10   3   5       2226.75       2283.30        32.05 o
  -9   3   5       1471.77       1422.19        25.39 o
  -8   3   5       2511.41       2390.76        23.16 o
  -7   3   5       2402.30       2402.37        21.39 o
  -6   3   5        256.43        236.27         6.45 o
  -5   3   5       2563.53       2602.33        19.85 o
  -4   3   5        846.99        746.02        10.53 o
  -3   3   5        839.44        797.85        11.34 o
  -2   3   5      11248.71      11257.79        62.37 o
  -1   3   5       5517.04       5494.30        36.66 o
   0   3   5        345.38        358.42         8.18 o
   1   3   5       4438.94       5376.84        33.44 o
   2   3   5       1896.62       1920.69        14.98 o
   3   3   5         68.39         32.83         3.82 o
   4   3   5      13422.88      13379.42        77.10 o
   5   3   5       4755.23       4574.05        33.74 o
   6   3   5       2890.87       2894.00        26.77 o
   7   3   5       1394.74       1425.34        21.87 o
   8   3   5        452.09        414.34        13.18 o
   9   3   5        590.29        580.41        22.23 o
  10   3   5         39.37         26.17        15.03 o
  11   3   5       1433.83       1540.37        39.91 o
  12   3   5        124.56        139.75        20.86 o
 -14   4   5        225.94        202.00        26.58 o
 -13   4   5         63.05         60.11        15.61 o
 -12   4   5        490.86        511.03        22.52 o
 -11   4   5       2835.52       2903.76        41.77 o
 -10   4   5        408.28        360.69        13.66 o
  -9   4   5       2650.35       2702.23        32.61 o
  -8   4   5       3630.19       3455.16        34.00 o
  -7   4   5          5.89         -4.11         4.11 o
  -6   4   5          9.50          4.32         3.32 o
  -5   4   5          0.65         -2.61         2.77 o
  -4   4   5        453.38        564.78         9.10 o
  -3   4   5       1923.22       1405.16        13.33 o
  -2   4   5       2458.39       2443.10        18.86 o
  -1   4   5      22161.59      23966.41       130.50 o
   0   4   5        778.01        745.86        10.74 o
   1   4   5        233.57        233.64         5.65 o
   2   4   5        266.77        300.56         6.10 o
   3   4   5         41.31         53.97         3.67 o
   4   4   5          2.32         -2.04         3.40 o
   5   4   5       9270.11       9191.74        58.33 o
   6   4   5       1218.16       1193.36        15.79 o
   7   4   5       2983.56       2895.15        32.50 o
   8   4   5        243.67        207.40        12.67 o
   9   4   5         57.70         42.68        11.67 o
  10   4   5         11.76        -12.36        12.39 o
  11   4   5        176.24        182.48        19.76 o
  12   4   5        136.17        116.76        19.90 o
 -14   5   5          3.08          6.30        16.62 o
 -13   5   5          4.30          9.71        14.60 o
 -12   5   5        356.02        343.50        17.19 o
 -11   5   5        153.18        139.32        13.90 o
 -10   5   5       2755.46       2841.04        36.25 o
  -9   5   5        603.42        578.67        20.44 o
  -8   5   5        839.14        818.65        15.94 o
  -7   5   5        394.75        385.15         9.92 o
  -6   5   5        320.00        363.63         7.85 o
  -5   5   5       3481.54       3616.96        24.77 o
  -4   5   5       4574.56       4569.99        29.24 o
  -3   5   5      20568.29      22864.71       125.73 o
  -2   5   5      44353.39      46070.12       244.11 o
  -1   5   5        723.12        838.35        11.31 o
   0   5   5       7306.36       8031.20        51.69 o
   1   5   5        321.13        344.56         6.38 o
   2   5   5       2087.66       2078.06        16.23 o
   3   5   5       2706.74       2544.29        19.12 o
   4   5   5       2827.23       2881.94        22.99 o
   5   5   5        139.46        120.28         5.90 o
   6   5   5       4474.71       4447.49        39.24 o
   7   5   5         93.72         97.99         9.63 o
   8   5   5          2.65          0.59         8.33 o
   9   5   5          4.50         -2.84        10.35 o
  10   5   5         15.53         19.44        13.69 o
  11   5   5        188.63        202.68        20.81 o
  12   5   5        153.10        126.63        21.10 o
 -14   6   5         55.86         49.47        17.53 o
 -13   6   5          6.42         -0.99        14.25 o
 -12   6   5       1498.61       1554.50        31.75 o
 -11   6   5       1485.88       1553.46        27.72 o
 -10   6   5         11.22          4.19         7.98 o
  -9   6   5       2680.85       2664.24        32.64 o
  -8   6   5        526.23        504.55        12.95 o
  -7   6   5       1346.62       1307.33        20.00 o
  -6   6   5        248.24        293.96         7.60 o
  -5   6   5       2747.34       2776.66        20.21 o
  -4   6   5       3482.73       3240.60        22.83 o
  -3   6   5      15738.65      15649.41        83.55 o
  -2   6   5          3.37          7.97         2.99 o
  -1   6   5      12570.53      12694.30        67.84 o
   0   6   5       6833.50       6813.42        39.19 o
   1   6   5       1893.18       1936.69        15.45 o
   2   6   5         14.48         35.27         3.34 o
   3   6   5       1469.70       1510.99        14.33 o
   4   6   5       3391.33       3366.64        26.77 o
   5   6   5       2377.98       2325.69        24.29 o
   6   6   5         18.67         17.38         5.92 o
   7   6   5        115.41        149.24        10.59 o
   8   6   5        395.37        378.84        20.43 o
   9   6   5         59.64         41.67        13.74 o
  10   6   5        227.29        220.14        19.28 o
  11   6   5         36.23         34.45        15.69 o
  12   6   5        259.76        314.55        25.98 o
 -14   7   5        874.85        905.15        34.34 o
 -13   7   5        117.23         99.57        21.33 o
 -12   7   5        491.10        431.71        26.37 o
 -11   7   5        667.66        688.23        28.24 o
 -10   7   5        153.41        144.44        11.02 o
  -9   7   5         21.25         18.16         7.17 o
  -8   7   5         29.49          8.67         6.02 o
  -7   7   5         43.46         56.62         6.00 o
  -6   7   5       6675.37       6552.98        44.24 o
  -5   7   5       2507.73       2357.06        19.84 o
  -4   7   5       2840.64       2752.56        21.78 o
  -3   7   5        664.70        397.57         7.50 o
  -2   7   5          8.08         13.03         2.96 o
  -1   7   5       1808.60       1571.53        13.59 o
   0   7   5       8395.64       8720.22        48.68 o
   1   7   5       5998.89       6191.15        38.63 o
   2   7   5       5963.99       6009.86        35.67 o
   3   7   5       5318.61       5247.58        33.73 o
   4   7   5       1720.17       1628.55        17.42 o
   5   7   5          5.25          2.09         4.94 o
   6   7   5        684.92        699.14        15.39 o
   7   7   5        425.45        503.68        22.98 o
   8   7   5        895.62        841.93        21.12 o
   9   7   5          0.42         -5.90        10.59 o
  10   7   5        898.07        932.90        34.03 o
  11   7   5       1532.04       1601.83        41.32 o
  12   7   5         99.03         88.68        20.48 o
 -14   8   5         37.70         44.64        17.63 o
 -13   8   5       1274.38       1289.00        36.84 o
 -12   8   5        164.15        158.93        16.98 o
 -11   8   5          3.42          7.13        10.08 o
 -10   8   5        389.17        372.27        17.75 o
  -9   8   5          1.14         -6.32         6.93 o
  -8   8   5       1880.72       1843.60        29.61 o
  -7   8   5        304.94        303.08        10.79 o
  -6   8   5         98.90        108.91         5.71 o
  -5   8   5       5421.18       5317.55        35.64 o
  -4   8   5       4127.50       4001.81        33.97 o
  -3   8   5        883.42        960.13        10.87 o
  -2   8   5        348.72        387.02         7.22 o
  -1   8   5       5560.89       5945.68        35.25 o
   0   8   5       1996.62       2099.49        16.48 o
   1   8   5      15401.65      15173.08        79.31 o
   2   8   5       1735.86       1775.62        14.89 o
   3   8   5       6265.29       6007.74        38.44 o
   4   8   5       1509.14       1557.10        17.78 o
   5   8   5          6.84          2.38         5.37 o
   6   8   5        338.79        293.29        11.64 o
   7   8   5       1409.67       1414.74        25.53 o
   8   8   5        135.40        142.11        11.88 o
   9   8   5       2174.63       2193.55        48.93 o
  10   8   5        589.77        587.08        30.10 o
  11   8   5        262.16        276.01        22.87 o
 -14   9   5       1525.83       1576.37        44.08 o
 -13   9   5          5.60         11.90        14.86 o
 -12   9   5        393.34        394.45        22.10 o
 -11   9   5          4.60         -3.74        10.02 o
 -10   9   5          2.94         -9.49        10.38 o
  -9   9   5          6.46         -5.37         7.17 o
  -8   9   5       2271.46       2162.33        36.70 o
  -7   9   5        106.53        121.76         6.44 o
  -6   9   5       3878.94       3798.29        33.13 o
  -5   9   5        875.09        916.83        16.13 o
  -4   9   5       6950.91       7042.36        44.34 o
  -3   9   5         38.89         43.96         3.45 o
  -2   9   5        131.22        180.30         5.56 o
  -1   9   5       1326.07       1488.09        13.25 o
   0   9   5       4330.77       4173.39        27.18 o
   1   9   5        948.79       1020.46        11.69 o
   2   9   5      18415.06      18103.46        94.73 o
   3   9   5       1084.99       1131.67        13.17 o
   4   9   5        153.02        171.30         7.33 o
   5   9   5         80.80         59.38         6.47 o
   6   9   5         17.04         15.00         6.71 o
   7   9   5         86.24         76.20        10.20 o
   8   9   5       1595.66       1668.85        31.07 o
   9   9   5        115.44        121.47        12.47 o
  10   9   5        602.86        563.55        25.41 o
  11   9   5          1.23         15.59        15.88 o
 -14  10   5         19.73         26.75        17.54 o
 -13  10   5       1590.62       1688.08        41.55 o
 -12  10   5        136.65        105.00        16.27 o
 -11  10   5        236.98        206.72        14.45 o
 -10  10   5         36.58         39.55         9.56 o
  -9  10   5         20.60         10.42         7.81 o
  -8  10   5        305.56        291.45        11.25 o
  -7  10   5       4260.41       4265.25        35.48 o
  -6  10   5         73.80         88.11         5.71 o
  -5  10   5       6690.15       6754.87        45.13 o
  -4  10   5       3621.61       3832.70        29.07 o
  -3  10   5        722.36        727.99        10.60 o
  -2  10   5       1697.47       1866.29        14.99 o
  -1  10   5          1.89          5.26         2.49 o
   0  10   5       3333.07       3136.38        22.93 o
   1  10   5      13071.76      13041.16        72.53 o
   2  10   5        104.55        118.06         4.50 o
   3  10   5       5222.64       5271.14        36.14 o
   4  10   5        575.26        529.55        13.44 o
   5  10   5        249.17        259.54        11.66 o
   6  10   5        411.25        428.11        14.54 o
   7  10   5       1261.99       1257.54        24.78 o
   8  10   5        275.66        269.60        17.00 o
   9  10   5        469.77        459.50        18.93 o
  10  10   5          2.33          8.24        13.94 o
  11  10   5        685.99        707.72        30.89 o
 -13  11   5         78.65         38.75        17.06 o
 -12  11   5        271.95        251.52        18.23 o
 -11  11   5          9.35         -4.68        10.43 o
 -10  11   5        387.01        355.14        15.17 o
  -9  11   5        580.14        561.66        23.26 o
  -8  11   5       1678.66       1610.31        29.95 o
  -7  11   5        521.73        549.59        11.66 o
  -6  11   5        384.72        363.24         9.67 o
  -5  11   5       2246.81       2268.10        20.72 o
  -4  11   5       7550.27       7709.63        50.92 o
  -3  11   5       1357.54       1402.37        14.74 o
  -2  11   5       2518.07       2569.66        19.77 o
  -1  11   5        480.89        423.71         7.73 o
   0  11   5       2841.35       2760.16        19.77 o
   1  11   5       2375.66       2425.84        19.56 o
   2  11   5       4846.10       4841.95        32.66 o
   3  11   5        526.32        479.45         8.80 o
   4  11   5        115.76         95.12         6.48 o
   5  11   5        145.13        139.19         8.56 o
   6  11   5        600.64        571.73        16.88 o
   7  11   5       1927.57       2020.47        31.94 o
   8  11   5       1214.65       1109.78        33.76 o
   9  11   5        240.30        205.78        15.67 o
  10  11   5        121.25        115.57        16.76 o
  11  11   5         68.63         85.48        18.51 o
 -13  12   5          8.08         11.48        22.16 o
 -12  12   5         11.50          2.65        12.54 o
 -11  12   5        680.83        686.84        22.38 o
 -10  12   5         53.92         59.92        10.41 o
  -9  12   5       3519.69       3460.56        41.06 o
  -8  12   5       2433.28       2474.72        35.09 o
  -7  12   5        512.36        443.75        10.73 o
  -6  12   5          3.12          5.30         4.64 o
  -5  12   5       1067.68       1054.88        15.04 o
  -4  12   5       5420.37       5247.16        42.57 o
  -3  12   5       9494.43       9836.15        58.71 o
  -2  12   5          1.34          4.38         3.29 o
  -1  12   5        387.36        382.93         8.53 o
   0  12   5       7661.34       7724.40        46.22 o
   1  12   5        184.81        226.24         5.78 o
   2  12   5          4.51          0.75         2.98 o
   3  12   5        321.48        403.28         8.67 o
   4  12   5        940.53        946.27        17.04 o
   5  12   5       1412.87       1402.34        20.49 o
   6  12   5        441.73        454.98        15.17 o
   7  12   5       1392.54       1343.00        33.76 o
   8  12   5        504.02        502.44        18.05 o
   9  12   5         67.67         81.09        13.33 o
  10  12   5          2.05         -7.36        14.33 o
  11  12   5         37.63         34.08        17.15 o
 -13  13   5        139.46        143.55        23.41 o
 -12  13   5        344.35        335.37        21.91 o
 -11  13   5          3.24         13.00        11.76 o
 -10  13   5       5063.43       5113.76        57.25 o
  -9  13   5        291.99        301.59        13.38 o
  -8  13   5        955.79        932.20        23.10 o
  -7  13   5        132.16        113.55         7.27 o
  -6  13   5        424.70        420.86        12.51 o
  -5  13   5        646.64        561.32        11.16 o
  -4  13   5       3419.12       3411.99        29.42 o
  -3  13   5         97.74        102.16         5.27 o
  -2  13   5       2637.70       2607.59        21.75 o
  -1  13   5        399.92        389.88         8.17 o
   0  13   5       1350.05       1454.29        14.93 o
   1  13   5        893.69        841.16        12.68 o
   2  13   5        173.09        183.00         7.19 o
   3  13   5         33.24          4.11         4.04 o
   4  13   5         64.01         99.64         5.88 o
   5  13   5          9.86          7.48         7.25 o
   6  13   5       5318.53       5228.42        62.00 o
   7  13   5        289.35        307.66        18.05 o
   8  13   5        206.19        164.26        13.40 o
   9  13   5        309.76        328.25        18.37 o
  10  13   5        267.16        262.71        21.77 o
  11  13   5         11.76          3.72        18.10 o
 -13  14   5          2.92         -1.60        18.32 o
 -12  14   5        493.77        467.13        24.71 o
 -11  14   5       1645.09       1651.45        59.36 o
 -10  14   5        210.89        223.42        13.55 o
  -9  14   5       2933.25       2892.94        39.26 o
  -8  14   5         65.44         58.02         9.45 o
  -7  14   5        291.03        299.38        12.98 o
  -6  14   5        116.21         91.20         7.08 o
  -5  14   5        114.55        119.06         6.97 o
  -4  14   5        878.65        975.54        14.67 o
  -3  14   5       8362.93       8411.95        55.73 o
  -2  14   5          5.82          1.23         3.83 o
  -1  14   5       3262.77       3101.30        25.18 o
   0  14   5       2323.82       2292.82        28.19 o
   1  14   5         32.34         22.50         3.53 o
   2  14   5        182.80        195.18         7.59 o
   3  14   5        198.39        168.24         6.91 o
   4  14   5       2358.40       2280.59        23.53 o
   5  14   5       4172.11       4224.65        43.64 o
   6  14   5         12.23         14.59         8.33 o
   7  14   5        955.01        867.55        25.32 o
   8  14   5         17.71         16.60        10.52 o
   9  14   5         18.76         21.31        12.70 o
  10  14   5        109.55        114.10        21.74 o
 -13  15   5        506.81        547.92        32.55 o
 -12  15   5        172.95        226.71        21.67 o
 -11  15   5        450.81        430.27        23.80 o
 -10  15   5        467.38        452.14        24.39 o
  -9  15   5        421.60        375.49        17.65 o
  -8  15   5       2585.14       2562.48        32.05 o
  -7  15   5        197.69        181.00         9.45 o
  -6  15   5        197.16        189.57         9.30 o
  -5  15   5       3730.27       3710.11        33.28 o
  -4  15   5       1003.88       1053.67        20.88 o
  -3  15   5       1472.44       1397.09        18.42 o
  -2  15   5        730.35        721.14        12.86 o
  -1  15   5        604.30        590.11        10.65 o
   0  15   5       1522.61       1500.12        16.35 o
   1  15   5        846.91        788.62        12.35 o
   2  15   5         80.59         74.55         6.35 o
   3  15   5       1696.89       1768.03        21.68 o
   4  15   5       3338.00       3182.57        34.32 o
   5  15   5       1206.56       1227.43        20.55 o
   6  15   5       1280.06       1261.35        24.05 o
   7  15   5        324.55        333.86        15.51 o
   8  15   5         72.02         67.79        12.07 o
   9  15   5        326.50        380.02        24.17 o
  10  15   5         10.50          0.40        15.72 o
 -12  16   5        505.20        530.23        27.92 o
 -11  16   5        397.74        400.50        22.47 o
 -10  16   5          1.39         -0.86        12.87 o
  -9  16   5        274.14        251.81        18.14 o
  -8  16   5        685.86        705.65        17.88 o
  -7  16   5       2911.39       3014.23        42.01 o
  -6  16   5        387.33        392.61        21.00 o
  -5  16   5       1770.31       1627.61        21.58 o
  -4  16   5       3519.74       3457.53        32.15 o
  -3  16   5          7.66          6.02         4.76 o
  -2  16   5         35.22         28.61         4.88 o
  -1  16   5        370.76        359.90         8.98 o
   0  16   5       1212.35       1164.83        15.42 o
   1  16   5       1848.57       1900.40        20.84 o
   2  16   5       1267.36       1190.75        17.66 o
   3  16   5       1825.54       1801.75        23.04 o
   4  16   5       2287.18       2283.38        26.20 o
   5  16   5        155.43        159.45        11.63 o
   6  16   5          0.89         -8.71         8.71 o
   7  16   5        139.23        136.11        12.15 o
   8  16   5        198.68        215.89        16.83 o
   9  16   5        555.40        558.82        36.30 o
  10  16   5         35.08         30.75        16.18 o
 -12  17   5        474.52        487.28        32.34 o
 -11  17   5        392.10        372.24        26.60 o
 -10  17   5        121.88         97.04        17.56 o
  -9  17   5          4.98         -8.44        10.84 o
  -8  17   5       1775.58       1811.31        28.21 o
  -7  17   5         14.35         12.53         7.84 o
  -6  17   5       4987.60       4978.59        52.50 o
  -5  17   5       1922.29       1823.14        24.30 o
  -4  17   5       2861.93       2740.81        29.41 o
  -3  17   5       1184.69       1164.11        17.33 o
  -2  17   5         64.51         64.49         6.32 o
  -1  17   5        561.21        510.64        11.24 o
   0  17   5        319.25        289.26        10.36 o
   1  17   5        250.94        226.69         8.81 o
   2  17   5       4237.40       4202.58        38.22 o
   3  17   5         62.14         94.88         7.94 o
   4  17   5        130.97        131.14        10.30 o
   5  17   5       2049.42       1987.75        34.66 o
   6  17   5        215.71        225.75        15.91 o
   7  17   5         36.73         31.33        10.66 o
   8  17   5        674.32        626.09        23.95 o
   9  17   5         87.00        105.51        17.07 o
  10  17   5        910.54        851.91        51.27 o
 -12  18   5         22.70         19.73        21.15 o
 -11  18   5         30.22         19.21        19.39 o
 -10  18   5        106.75         92.76        17.94 o
  -9  18   5          4.36        -10.46        10.46 o
  -8  18   5        305.18        286.61        13.51 o
  -7  18   5       3827.34       3836.84        43.99 o
  -6  18   5        273.70        254.76        11.78 o
  -5  18   5       1733.10       1770.13        27.34 o
  -4  18   5        490.11        419.21        14.20 o
  -3  18   5         38.55         38.53         6.37 o
  -2  18   5        296.82        310.98         9.56 o
  -1  18   5        707.89        660.46        12.90 o
   0  18   5        289.89        279.07         8.94 o
   1  18   5       2976.44       2927.78        30.00 o
   2  18   5        498.02        445.59        12.96 o
   3  18   5       2004.22       1953.73        27.84 o
   4  18   5         28.01         25.85         9.87 o
   5  18   5          1.18          0.19        10.03 o
   6  18   5        525.28        501.29        18.22 o
   7  18   5         44.91         32.50        11.40 o
   8  18   5         49.83         50.63        13.75 o
   9  18   5       1311.91       1271.26        36.27 o
 -12  19   5        193.09        210.29        26.54 o
 -11  19   5         25.89          3.13        19.16 o
 -10  19   5          1.61         -9.66        15.30 o
  -9  19   5        455.21        449.32        19.75 o
  -8  19   5         87.22         76.59        10.58 o
  -7  19   5        273.91        258.51        16.23 o
  -6  19   5       3121.94       3082.85        45.51 o
  -5  19   5         72.13         45.74         8.43 o
  -4  19   5         68.80         82.45         9.51 o
  -3  19   5        160.55        168.39         9.77 o
  -2  19   5         35.05         24.44         6.73 o
  -1  19   5        483.78        481.37        12.14 o
   0  19   5       1644.20       1651.45        29.83 o
   1  19   5       3667.66       3640.58        34.14 o
   2  19   5       2984.59       3010.38        39.28 o
   3  19   5        978.30        951.68        19.89 o
   4  19   5       1513.23       1446.00        29.59 o
   5  19   5        103.42         90.54        11.65 o
   6  19   5        147.86        146.07        15.13 o
   7  19   5        918.04        921.49        30.36 o
   8  19   5        434.59        442.14        21.32 o
   9  19   5         84.33        109.76        17.71 o
 -11  20   5        181.01        182.77        24.57 o
 -10  20   5          3.38         -3.72        16.20 o
  -9  20   5        728.87        769.98        25.39 o
  -8  20   5        476.24        454.41        16.81 o
  -7  20   5        136.80        119.92        11.18 o
  -6  20   5        188.24        172.16        11.99 o
  -5  20   5        647.11        640.59        19.93 o
  -4  20   5         14.48          5.46         7.37 o
  -3  20   5       1093.75       1070.41        20.59 o
  -2  20   5        131.84        133.83         8.85 o
  -1  20   5        844.41        887.78        19.57 o
   0  20   5       2346.55       2375.74        27.30 o
   1  20   5        126.96        144.94         7.76 o
   2  20   5         24.14         21.86         8.38 o
   3  20   5       1533.29       1543.88        25.65 o
   4  20   5       1039.67       1011.94        25.16 o
   5  20   5        429.40        396.51        19.83 o
   6  20   5       1090.27       1111.62        40.40 o
   7  20   5         98.47         89.90        14.17 o
   8  20   5        527.46        518.95        28.09 o
   9  20   5        521.57        517.07        26.72 o
 -11  21   5        297.31        272.73        26.62 o
 -10  21   5        736.05        721.35        56.01 o
  -9  21   5        104.13         82.29        14.41 o
  -8  21   5         79.24         69.97        11.62 o
  -7  21   5        796.20        778.96        22.45 o
  -6  21   5          0.04         -2.67         8.56 o
  -5  21   5          9.50         11.48         8.26 o
  -4  21   5        429.71        439.06        20.27 o
  -3  21   5        108.72        146.68        10.41 o
  -2  21   5       3678.87       3632.30        40.17 o
  -1  21   5       1607.70       1606.35        23.59 o
   0  21   5        636.79        620.39        14.95 o
   1  21   5        875.45        867.31        19.79 o
   2  21   5          5.66         -1.29         8.05 o
   3  21   5        505.83        521.81        22.98 o
   4  21   5        409.56        404.43        19.15 o
   5  21   5          7.66          9.09        12.78 o
   6  21   5       1133.46       1170.43        42.60 o
   7  21   5        349.65        369.42        19.80 o
   8  21   5         10.86         -7.74        15.05 o
 -10  22   5        136.53        138.16        22.29 o
  -9  22   5        842.86        833.57        26.82 o
  -8  22   5         22.95         13.70        11.18 o
  -7  22   5         27.64          1.19        12.52 o
  -6  22   5        171.25        144.40        11.77 o
  -5  22   5         15.65         10.97         9.18 o
  -4  22   5          5.25         -4.29         8.25 o
  -3  22   5       2344.20       2410.48        40.23 o
  -2  22   5        209.82        201.66        11.51 o
  -1  22   5       2993.24       3092.43        36.37 o
   0  22   5        108.86         93.42         8.81 o
   1  22   5         39.48         31.47         7.43 o
   2  22   5        843.29        848.38        21.29 o
   3  22   5          1.34        -10.00        10.00 o
   4  22   5          6.07         -2.04        10.96 o
   5  22   5       1186.89       1110.47        30.59 o
   6  22   5         43.09         65.40        19.74 o
   7  22   5        927.23        930.54        29.18 o
   8  22   5        276.79        301.46        22.18 o
 -10  23   5       1051.17       1107.67       107.27 o
  -9  23   5         47.74         53.07        15.55 o
  -8  23   5        258.92        266.38        16.30 o
  -7  23   5         20.02         17.51        11.13 o
  -6  23   5        197.79        198.86        13.41 o
  -5  23   5        481.91        498.15        17.91 o
  -4  23   5        562.34        521.20        16.64 o
  -3  23   5       1143.13       1163.67        24.51 o
  -2  23   5       4021.53       3958.70        51.05 o
  -1  23   5        113.07        122.63         9.89 o
   0  23   5        171.60        180.11        10.37 o
   1  23   5          6.52         -5.89         9.93 o
   2  23   5        173.78        156.52        14.14 o
   3  23   5        653.14        636.17        30.83 o
   4  23   5        196.35        216.22        18.89 o
   5  23   5        250.39        248.55        22.13 o
   6  23   5        397.68        352.10        47.48 o
   7  23   5         30.00          2.61        25.27 o
  -9  24   5         10.71         16.72        16.19 o
  -8  24   5          9.65        -11.85        11.85 o
  -7  24   5        201.28        198.86        14.92 o
  -6  24   5          1.45          2.28        10.14 o
  -5  24   5        106.86         94.95        11.87 o
  -4  24   5       1388.61       1406.58        30.21 o
  -3  24   5        452.02        468.39        18.08 o
  -2  24   5        167.16        155.47        11.34 o
  -1  24   5        452.28        466.52        14.88 o
   0  24   5       1405.45       1450.81        32.84 o
   1  24   5        160.49        127.30        16.13 o
   2  24   5        178.55        159.97        14.92 o
   3  24   5        108.24        126.09        19.14 o
   4  24   5       1820.34       1868.45        53.97 o
   5  24   5        504.48        504.97        32.19 o
   6  24   5          1.24        -11.89        23.66 o
   7  24   5         12.59         33.58        25.34 o
  -9  25   5          5.77         -1.94        16.37 o
  -8  25   5         45.68         26.38        13.40 o
  -7  25   5         40.07         22.89        11.86 o
  -6  25   5       1318.18       1316.30        28.53 o
  -5  25   5        128.94        132.21        13.55 o
  -4  25   5         60.99         60.19        10.88 o
  -3  25   5        904.70        912.73        33.28 o
  -2  25   5        513.44        539.32        24.16 o
  -1  25   5        205.02        176.51        15.69 o
   0  25   5        478.11        455.72        24.07 o
   1  25   5         39.41         42.80         9.83 o
   2  25   5        709.49        676.63        25.03 o
   3  25   5       1551.14       1582.95        72.01 o
   4  25   5        177.23        195.43        23.57 o
   5  25   5        164.37        118.91        24.13 o
   6  25   5        104.20        116.06        44.55 o
  -8  26   5         34.92         17.61        13.50 o
  -7  26   5        420.60        445.41        20.57 o
  -6  26   5        187.20        243.91        15.97 o
  -5  26   5        423.60        427.74        19.30 o
  -4  26   5        230.19        257.25        15.24 o
  -3  26   5          1.78         -9.07         9.80 o
  -2  26   5        386.74        380.44        19.94 o
  -1  26   5        170.55        186.98        19.32 o
   0  26   5         97.85         88.23        11.38 o
   1  26   5       1509.93       1500.57        30.00 o
   2  26   5        834.44        868.86        28.17 o
   3  26   5        433.20        414.50        26.44 o
   4  26   5        454.21        423.12        39.94 o
   5  26   5        154.89        119.53        31.79 o
   6  26   5          0.51         17.59        38.69 o
  -7  27   5         16.65         10.58        13.38 o
  -6  27   5       2021.96       2105.45        53.57 o
  -5  27   5         57.47         75.92        13.66 o
  -4  27   5        251.00        225.61        15.33 o
  -3  27   5        121.64         94.31        12.78 o
  -2  27   5        450.73        474.48        21.50 o
  -1  27   5        824.30        829.24        26.78 o
   0  27   5        898.89        853.47        22.96 o
   1  27   5         25.40         26.86        11.14 o
   2  27   5        770.01        854.76        29.11 o
   3  27   5        270.04        255.16        28.26 o
   4  27   5        228.90        239.43        32.39 o
   5  27   5        195.88        156.45        26.84 o
  -7  28   5        631.46        674.75        25.27 o
  -6  28   5        140.58        162.51        16.87 o
  -5  28   5       1426.87       1438.93        35.41 o
  -4  28   5         17.45         18.40        12.73 o
  -3  28   5         21.60         15.81        12.62 o
  -2  28   5        120.46        122.88        14.68 o
  -1  28   5         38.54         28.11        13.01 o
   0  28   5        809.38        800.35        24.45 o
   1  28   5        859.85        916.12        26.89 o
   2  28   5        265.03        289.92        24.31 o
   3  28   5        149.30        177.85        26.56 o
   4  28   5         14.02         -4.77        21.13 o
  -6  29   5        214.89        216.33        18.04 o
  -5  29   5        224.01        246.40        19.84 o
  -4  29   5        161.08        163.73        18.02 o
  -3  29   5        224.94        206.79        18.65 o
  -2  29   5        498.44        496.63        23.26 o
  -1  29   5       1006.02        975.31        30.55 o
   0  29   5         77.17         74.73        20.22 o
   1  29   5        328.27        320.64        22.00 o
   2  29   5        134.41        132.19        21.26 o
   3  29   5          1.32         -9.89        23.61 o
  -4  30   5         89.07         95.25        18.48 o
  -3  30   5        168.70        129.98        17.47 o
  -2  30   5          2.73          8.30        14.27 o
  -1  30   5        230.66        220.03        18.90 o
   0  30   5        717.79        705.90        33.66 o
   1  30   5         24.59         10.85        14.95 o
   2  30   5          4.13          0.76        21.66 o
  -2  31   5        719.87        705.19        27.65 o
  -1  31   5         19.35         17.86        15.21 o
 -14   0   6        401.16        402.12        55.10 o
 -12   0   6        155.52        186.45        26.54 o
 -10   0   6         74.98         80.09        13.03 o
  -8   0   6       3488.18       3461.65        39.71 o
  -6   0   6       7575.23       7398.70        67.02 o
  -4   0   6         81.05        106.13         6.08 o
  -2   0   6       4218.38       4055.45        40.71 o
   0   0   6      10403.92      10192.69        79.55 o
   2   0   6        886.71        787.04        13.20 o
   4   0   6       4373.88       4234.26        45.21 o
   6   0   6         20.57         19.32         7.48 o
   8   0   6        742.60        782.84        36.18 o
  10   0   6        391.52        387.80        26.58 o
 -14   1   6         38.61          7.03        25.70 o
 -13   1   6        489.62        522.00        39.37 o
 -12   1   6        859.89        838.49        29.87 o
 -11   1   6        310.00        308.74        14.69 o
 -10   1   6        117.83        106.80        10.24 o
  -9   1   6         15.33         11.35         5.66 o
  -8   1   6       2700.41       2567.24        25.21 o
  -7   1   6       3885.19       3676.06        26.41 o
  -6   1   6          3.91          7.53         3.51 o
  -5   1   6        900.20        875.07        11.05 o
  -4   1   6          7.01          8.84         2.71 o
  -3   1   6        376.57        378.15         7.79 o
  -2   1   6         43.95         56.49         4.03 o
  -1   1   6        169.47        241.14         5.98 o
   0   1   6       3257.31       3394.90        23.14 o
   1   1   6       4637.30       4527.81        28.20 o
   2   1   6        507.05        482.98         8.31 o
   3   1   6       1427.36       1447.69        13.72 o
   4   1   6       1122.24       1066.93        17.28 o
   5   1   6       3796.13       3730.54        29.90 o
   6   1   6         38.55         28.44         5.47 o
   7   1   6        160.22        155.06         8.64 o
   8   1   6       1209.82       1211.07        21.66 o
   9   1   6        526.19        475.58        18.41 o
  10   1   6        188.18        199.91        17.46 o
  11   1   6          6.61         -7.88        17.57 o
 -14   2   6        282.79        329.01        36.83 o
 -13   2   6        235.80        206.53        54.52 o
 -12   2   6        238.89        230.27        20.79 o
 -11   2   6         86.82        105.35        13.03 o
 -10   2   6        141.01        138.30        12.18 o
  -9   2   6       1687.13       1691.46        23.20 o
  -8   2   6        118.13         95.79         6.83 o
  -7   2   6       1064.54       1035.73        16.15 o
  -6   2   6        141.81        136.41         6.10 o
  -5   2   6       4950.55       5157.03        31.98 o
  -4   2   6        494.04        471.84         7.68 o
  -3   2   6        457.68        567.19         8.86 o
  -2   2   6         40.37         26.32         3.10 o
  -1   2   6      10742.56      10867.39        60.97 o
   0   2   6        714.43        725.04         9.33 o
   1   2   6          2.23         -0.29         2.61 o
   2   2   6         97.83        104.70         4.63 o
   3   2   6       3337.95       3099.21        23.21 o
   4   2   6        277.26        259.01         8.75 o
   5   2   6       2798.16       2708.96        25.92 o
   6   2   6       1082.38       1041.90        23.29 o
   7   2   6        742.09        756.94        16.07 o
   8   2   6          3.75          2.74         7.39 o
   9   2   6        112.48        123.11        16.12 o
  10   2   6        129.14        126.61        17.50 o
  11   2   6        623.40        628.02        29.65 o
 -14   3   6        191.27        184.77        31.47 o
 -13   3   6         35.33         36.04        17.30 o
 -12   3   6        395.33        432.20        17.42 o
 -11   3   6       1132.40       1131.13        25.39 o
 -10   3   6          8.92         -4.99         8.03 o
  -9   3   6        476.22        428.17        12.59 o
  -8   3   6       7359.95       7269.44        56.45 o
  -7   3   6         15.86         15.71         4.57 o
  -6   3   6        612.88        641.23        10.22 o
  -5   3   6        235.99        221.52         6.99 o
  -4   3   6       2562.47       2560.95        18.37 o
  -3   3   6        232.14        436.49        11.57 o
  -2   3   6         38.26          8.28         2.73 o
  -1   3   6          5.64          0.56         3.33 o
   0   3   6      10758.17      11207.32        62.33 o
   1   3   6       2737.19       2837.17        20.40 o
   2   3   6       1070.21       1093.18        11.39 o
   3   3   6        183.07        156.03         5.40 o
   4   3   6        212.72        211.59         6.79 o
   5   3   6       2376.97       2293.08        26.19 o
   6   3   6        147.00        165.26         8.56 o
   7   3   6        120.19        115.15         8.14 o
   8   3   6        548.31        550.98        17.00 o
   9   3   6        172.33        186.92        16.04 o
  10   3   6         89.59         78.26        16.31 o
  11   3   6          3.33        -15.36        15.36 o
 -14   4   6        677.01        682.63        36.30 o
 -13   4   6        191.47        161.08        17.52 o
 -12   4   6          9.54          3.09         9.95 o
 -11   4   6        246.58        254.45        13.48 o
 -10   4   6       1433.80       1398.56        24.71 o
  -9   4   6         94.01         78.18         8.27 o
  -8   4   6       1277.53       1225.68        18.24 o
  -7   4   6       1839.49       1776.50        22.88 o
  -6   4   6       3762.55       3753.95        28.62 o
  -5   4   6         17.62         21.59         3.30 o
  -4   4   6         36.47         31.87         3.32 o
  -3   4   6          1.33          1.07         2.31 o
  -2   4   6       4892.85       4792.98        31.68 o
  -1   4   6       1611.97       1660.82        15.52 o
   0   4   6       1016.45        998.36        11.70 o
   1   4   6       3511.43       3753.62        25.84 o
   2   4   6       2758.91       2604.85        19.24 o
   3   4   6        114.75        119.89         4.93 o
   4   4   6       2341.61       2298.43        20.37 o
   5   4   6          6.30          3.52         4.62 o
   6   4   6        988.21        972.55        15.43 o
   7   4   6        152.40        154.09        11.31 o
   8   4   6        744.77        791.10        21.12 o
   9   4   6          7.58        -10.34        10.92 o
  10   4   6         10.24          4.97        13.68 o
  11   4   6        270.19        297.97        23.34 o
 -14   5   6        165.61        150.76        20.40 o
 -13   5   6        322.95        330.86        20.31 o
 -12   5   6        122.20        109.26        14.04 o
 -11   5   6       1730.04       1630.74        30.57 o
 -10   5   6          0.60         -0.27         7.78 o
  -9   5   6       1061.34        995.61        23.99 o
  -8   5   6       1180.87       1124.89        18.49 o
  -7   5   6       5101.16       5022.78        39.86 o
  -6   5   6        784.84        769.18        12.35 o
  -5   5   6         13.07         21.23         3.64 o
  -4   5   6       1183.38       1090.22        11.10 o
  -3   5   6       7616.40       7632.84        46.35 o
  -2   5   6       2049.42       2348.39        17.04 o
  -1   5   6        461.55        479.26         8.41 o
   0   5   6        117.44        119.02         5.04 o
   1   5   6       3871.95       3747.96        26.21 o
   2   5   6       2571.47       2639.72        20.65 o
   3   5   6         81.81         96.15         5.09 o
   4   5   6       1335.58       1304.97        16.31 o
   5   5   6        359.85        352.85        11.64 o
   6   5   6         63.87         50.56         7.15 o
   7   5   6          1.62         14.56         8.05 o
   8   5   6         99.59         89.48        13.24 o
   9   5   6        593.82        578.22        28.87 o
  10   5   6         29.47         24.18        14.51 o
  11   5   6          3.79        -18.11        18.11 o
 -14   6   6         58.17         51.34        18.28 o
 -13   6   6        401.04        396.36        21.51 o
 -12   6   6         23.44         27.49        12.07 o
 -11   6   6       1216.41       1218.31        24.88 o
 -10   6   6        271.36        243.58        14.10 o
  -9   6   6        346.16        393.79        13.23 o
  -8   6   6        109.85         98.77         7.90 o
  -7   6   6          1.54         -4.49         4.49 o
  -6   6   6         75.55        202.91         8.05 o
  -5   6   6       2095.69       1956.50        17.91 o
  -4   6   6       3832.91       3998.43        28.74 o
  -3   6   6       3331.54       3266.66        23.62 o
  -2   6   6         16.89         16.46         2.46 o
  -1   6   6       9295.55       9658.08        54.66 o
   0   6   6        279.49        268.67         6.94 o
   1   6   6       1156.70       1126.24        12.29 o
   2   6   6       2221.74       2273.45        18.84 o
   3   6   6       4952.53       4730.02        33.47 o
   4   6   6        126.51        125.95         7.16 o
   5   6   6        127.67        118.57         7.46 o
   6   6   6        248.43        250.28        11.24 o
   7   6   6       1420.21       1428.26        26.49 o
   8   6   6        546.64        513.67        17.94 o
   9   6   6         43.64         52.15        13.00 o
  10   6   6        566.74        573.98        26.34 o
  11   6   6         63.75         46.70        18.21 o
 -14   7   6         80.49         88.01        19.36 o
 -13   7   6        268.06        309.33        20.12 o
 -12   7   6       1098.76       1088.48        33.46 o
 -11   7   6        360.31        347.56        15.38 o
 -10   7   6          2.70         -7.91         7.91 o
  -9   7   6        250.12        222.16        11.07 o
  -8   7   6        620.88        620.52        19.16 o
  -7   7   6        123.68        130.27         7.19 o
  -6   7   6       1198.53       1146.66        16.47 o
  -5   7   6         27.41         25.31         3.77 o
  -4   7   6       6633.00       6483.49        43.43 o
  -3   7   6        530.63        583.65         9.44 o
  -2   7   6       6975.46       7250.12        42.52 o
  -1   7   6        199.61        187.32         5.36 o
   0   7   6       5155.12       5127.18        33.55 o
   1   7   6         90.57        111.63         5.19 o
   2   7   6       2169.80       2120.40        18.53 o
   3   7   6        231.25        214.65         6.93 o
   4   7   6       1014.03        997.31        20.56 o
   5   7   6         41.65         32.55         7.09 o
   6   7   6       1608.97       1509.88        26.19 o
   7   7   6         24.25         25.26         9.53 o
   8   7   6         25.72         22.80        10.00 o
   9   7   6         16.77         15.18        11.31 o
  10   7   6        252.13        273.60        31.49 o
  11   7   6         27.17         13.47        17.38 o
 -14   8   6        679.12        695.79        45.52 o
 -13   8   6         27.51         26.46        14.35 o
 -12   8   6        125.29        136.03        14.88 o
 -11   8   6        657.30        688.58        19.76 o
 -10   8   6       1019.85        982.89        34.90 o
  -9   8   6        540.13        530.59        21.89 o
  -8   8   6        110.93        110.75         8.42 o
  -7   8   6          4.57         -1.43         4.81 o
  -6   8   6       2466.95       2381.16        22.95 o
  -5   8   6       3924.95       4035.00        29.09 o
  -4   8   6       1558.10       1624.87        15.75 o
  -3   8   6         55.92         26.87         3.39 o
  -2   8   6       1825.57       1747.88        16.20 o
  -1   8   6         25.98         16.29         2.77 o
   0   8   6       1952.49       1948.15        17.37 o
   1   8   6        150.61        139.89         5.22 o
   2   8   6       3710.73       3774.06        27.64 o
   3   8   6       1163.40       1125.64        14.09 o
   4   8   6        235.55        232.00         8.33 o
   5   8   6         14.28         22.56         6.32 o
   6   8   6         16.45         19.40         7.16 o
   7   8   6        225.14        252.33        13.44 o
   8   8   6        453.00        431.04        24.63 o
   9   8   6         68.82         85.08        13.42 o
  10   8   6        276.10        290.15        24.79 o
  11   8   6        454.99        524.51        29.08 o
 -14   9   6        220.52        269.93        31.14 o
 -13   9   6        335.93        361.68        23.82 o
 -12   9   6          0.75         -0.15        12.52 o
 -11   9   6        639.31        573.52        18.32 o
 -10   9   6        873.95        865.12        21.63 o
  -9   9   6        110.94         92.94         9.34 o
  -8   9   6        139.95        111.79         8.81 o
  -7   9   6       3478.08       3286.34        31.06 o
  -6   9   6        144.38        162.84         7.05 o
  -5   9   6       2558.01       2374.80        20.68 o
  -4   9   6        751.12        701.66        10.93 o
  -3   9   6       2786.60       3061.58        23.23 o
  -2   9   6        520.46        525.52         8.41 o
  -1   9   6         12.13         13.73         2.96 o
   0   9   6        361.63        326.85         7.46 o
   1   9   6       8543.77       8709.78        54.14 o
   2   9   6        110.79         90.49         4.81 o
   3   9   6         87.52        104.03         5.75 o
   4   9   6          5.20         -4.96         4.96 o
   5   9   6        972.60        985.45        17.98 o
   6   9   6        224.88        233.65        11.13 o
   7   9   6        269.16        262.54        16.80 o
   8   9   6         36.86         29.82        10.01 o
   9   9   6        367.80        370.57        28.93 o
  10   9   6         91.90         81.87        18.07 o
  11   9   6        466.15        549.58        29.19 o
 -14  10   6        732.91        747.03        32.42 o
 -13  10   6          0.74          9.45        15.63 o
 -12  10   6          5.36          7.92        12.62 o
 -11  10   6          2.84        -12.89        12.89 o
 -10  10   6        270.71        257.27        13.31 o
  -9  10   6       1174.74       1149.28        22.33 o
  -8  10   6        530.49        509.61        13.90 o
  -7  10   6        691.63        676.07        20.93 o
  -6  10   6       3034.76       2990.24        25.34 o
  -5  10   6       1805.19       1819.60        18.17 o
  -4  10   6        263.41        260.92         7.13 o
  -3  10   6         33.07         17.76         3.68 o
  -2  10   6        231.92        189.21         5.70 o
  -1  10   6       6823.37       6810.07        43.29 o
   0  10   6        458.48        377.30         7.91 o
   1  10   6        211.23        180.09         6.96 o
   2  10   6       1740.81       1672.46        16.03 o
   3  10   6        103.82         95.49         5.91 o
   4  10   6        184.26        210.20         8.63 o
   5  10   6         90.34         72.13         7.77 o
   6  10   6        421.63        433.74        13.99 o
   7  10   6        822.33        815.76        28.23 o
   8  10   6       1366.99       1347.21        27.66 o
   9  10   6         89.46         81.28        15.90 o
  10  10   6         18.14         14.96        15.28 o
  11  10   6         61.51         51.47        18.20 o
 -13  11   6        132.11        145.87        20.43 o
 -12  11   6        317.12        318.86        19.63 o
 -11  11   6         42.78          3.26        10.12 o
 -10  11   6        289.33        293.88        14.14 o
  -9  11   6         42.34         40.99         8.89 o
  -8  11   6       1729.92       1703.74        25.43 o
  -7  11   6        776.51        761.15        14.36 o
  -6  11   6          5.67         -3.47         4.12 o
  -5  11   6        917.08        921.96        14.45 o
  -4  11   6       1810.86       1860.01        19.22 o
  -3  11   6          8.72          7.86         3.62 o
  -2  11   6       7070.45       7180.57        45.96 o
  -1  11   6         31.34         38.92         4.05 o
   0  11   6       4803.53       4567.32        32.04 o
   1  11   6        791.45        786.07        11.06 o
   2  11   6        653.83        618.38        10.03 o
   3  11   6          0.13          5.49         3.87 o
   4  11   6        480.41        424.25        12.70 o
   5  11   6          2.68         -4.55         6.31 o
   6  11   6       2377.41       2411.58        34.55 o
   7  11   6         32.79         55.41        10.30 o
   8  11   6        993.69       1006.86        25.48 o
   9  11   6         13.31          9.46        12.06 o
  10  11   6         27.14         37.71        16.44 o
  11  11   6         24.73         35.45        18.30 o
 -13  12   6          3.55         17.63        23.18 o
 -12  12   6         23.41         13.49        13.63 o
 -11  12   6          6.43         -5.25        11.07 o
 -10  12   6        188.08        190.64        12.72 o
  -9  12   6       1447.35       1500.55        30.71 o
  -8  12   6          0.69         -1.08         7.00 o
  -7  12   6        905.07        938.30        16.38 o
  -6  12   6        482.77        650.46        12.72 o
  -5  12   6       1513.02       1432.72        17.34 o
  -4  12   6       1727.08       1755.24        19.10 o
  -3  12   6         10.79         30.20         4.33 o
  -2  12   6       5074.06       5174.83        36.00 o
  -1  12   6       4728.28       4575.80        36.42 o
   0  12   6        222.16        217.79         6.29 o
   1  12   6        252.41        291.93         7.61 o
   2  12   6          3.29         -0.24         3.73 o
   3  12   6         33.84         46.44         5.01 o
   4  12   6         40.60         46.97         7.89 o
   5  12   6         66.59         94.99         8.46 o
   6  12   6        345.92        363.99        15.28 o
   7  12   6       3043.54       3072.68        41.85 o
   8  12   6        324.58        329.12        16.48 o
   9  12   6        350.27        340.31        19.15 o
  10  12   6        290.13        320.13        23.34 o
 -13  13   6         11.49          9.40        22.10 o
 -12  13   6         66.60         70.88        14.97 o
 -11  13   6        516.58        482.82        18.95 o
 -10  13   6        137.15        142.03        13.34 o
  -9  13   6       1731.04       1700.35        29.79 o
  -8  13   6       1517.29       1501.99        23.04 o
  -7  13   6        815.05        810.05        16.26 o
  -6  13   6        449.05        386.79        12.14 o
  -5  13   6        750.17        735.25        13.30 o
  -4  13   6        264.66        257.20         8.01 o
  -3  13   6       4087.82       4149.77        32.40 o
  -2  13   6        777.83        783.19        11.74 o
  -1  13   6         54.09         50.52         4.92 o
   0  13   6       1580.60       1528.32        16.16 o
   1  13   6       2729.51       2771.28        25.01 o
   2  13   6         23.11         29.14         4.50 o
   3  13   6          0.69         -3.36         4.57 o
   4  13   6        530.33        428.72        14.42 o
   5  13   6       1503.88       1491.42        31.90 o
   6  13   6        569.39        576.32        24.58 o
   7  13   6          6.63         19.87         9.67 o
   8  13   6        352.69        383.18        18.07 o
   9  13   6        303.00        326.82        19.36 o
  10  13   6        249.48        274.08        22.99 o
 -13  14   6        835.18        809.42        55.67 o
 -12  14   6        185.64        199.74        19.75 o
 -11  14   6        266.98        237.79        16.87 o
 -10  14   6       1905.01       1975.56        45.87 o
  -9  14   6        167.24        173.64        11.92 o
  -8  14   6          0.85          3.69         7.31 o
  -7  14   6        285.57        295.55        12.37 o
  -6  14   6       2882.18       2821.06        29.42 o
  -5  14   6       1606.05       1448.40        20.79 o
  -4  14   6        161.01        112.36         6.55 o
  -3  14   6       1656.51       1668.31        19.05 o
  -2  14   6       1424.31       1427.10        16.86 o
  -1  14   6          7.23         -3.05         3.96 o
   0  14   6        641.98        655.52        11.47 o
   1  14   6          7.51          3.66         4.14 o
   2  14   6        645.49        640.26        11.92 o
   3  14   6        103.79        139.59         7.12 o
   4  14   6          8.92         -1.78         7.10 o
   5  14   6       1621.61       1568.76        27.74 o
   6  14   6        648.50        588.28        34.76 o
   7  14   6         63.48         58.54        10.97 o
   8  14   6        226.86        232.70        16.53 o
   9  14   6        349.16        352.42        19.84 o
  10  14   6        145.37        158.79        18.32 o
 -13  15   6         92.74        101.45        19.84 o
 -12  15   6       1134.13       1105.79        62.20 o
 -11  15   6        555.29        533.65        22.03 o
 -10  15   6        124.55         97.90        14.85 o
  -9  15   6         80.44         75.37        11.77 o
  -8  15   6        492.99        460.04        14.06 o
  -7  15   6        346.45        362.74        13.16 o
  -6  15   6         12.70          6.83         6.35 o
  -5  15   6        346.43        320.05        12.10 o
  -4  15   6       4418.71       4397.69        40.04 o
  -3  15   6        500.68        461.65        12.71 o
  -2  15   6        772.05        737.11        13.59 o
  -1  15   6        645.37        648.15        13.18 o
   1  15   6          3.73          4.58         4.62 o
   2  15   6       2399.02       2341.54        24.31 o
   3  15   6        174.22        199.01         8.73 o
   4  15   6       3007.69       3148.84        43.32 o
   5  15   6        499.87        496.88        18.49 o
   6  15   6         36.46         25.60         9.36 o
   7  15   6        123.98        117.65        12.15 o
   8  15   6         23.34         42.08        12.70 o
   9  15   6         83.06        116.31        16.58 o
  10  15   6        417.17        447.80        26.11 o
 -12  16   6          1.63        -15.21        18.54 o
 -11  16   6         81.04         84.06        18.82 o
 -10  16   6         13.00          0.69        12.89 o
  -9  16   6        129.06        114.86        20.86 o
  -8  16   6        110.74         90.65        10.08 o
  -7  16   6        115.14        116.70         9.45 o
  -6  16   6        603.50        602.89        15.44 o
  -5  16   6       3439.03       3437.70        34.36 o
  -4  16   6        121.85        121.06         7.82 o
  -3  16   6       1182.43       1170.79        19.23 o
  -2  16   6         51.88         72.13         6.02 o
  -1  16   6        721.74        753.03        13.52 o
   0  16   6        618.68        606.38        11.89 o
   1  16   6        729.01        706.15        16.58 o
   2  16   6        580.37        545.40        11.53 o
   3  16   6       5508.13       5346.26        48.84 o
   4  16   6         53.40         50.03        10.66 o
   5  16   6        714.96        713.39        25.72 o
   6  16   6        251.16        232.39        13.37 o
   7  16   6        455.05        489.61        37.43 o
   8  16   6          2.69          0.37        11.68 o
   9  16   6         15.48         27.58        16.14 o
 -12  17   6        230.52        215.67        42.27 o
 -11  17   6         50.40         23.14        17.41 o
 -10  17   6         90.10         54.79        15.29 o
  -9  17   6         79.29         81.32        13.62 o
  -8  17   6         30.88         14.85         8.92 o
  -7  17   6       1730.90       1811.01        26.25 o
  -6  17   6       1287.76       1244.02        25.21 o
  -5  17   6        393.75        372.42        14.64 o
  -4  17   6       1918.77       1838.56        33.57 o
  -3  17   6       1054.79       1120.44        17.82 o
  -2  17   6        281.56        278.64         9.20 o
  -1  17   6        864.08        827.15        14.57 o
   0  17   6        152.13        151.25         7.37 o
   1  17   6       1278.77       1332.83        18.96 o
   2  17   6        864.33        873.99        18.54 o
   3  17   6        528.76        518.03        12.60 o
   4  17   6        147.88        149.67         8.96 o
   5  17   6       1558.55       1475.48        28.89 o
   6  17   6         57.30         33.46        17.40 o
   7  17   6         82.26         60.09        11.62 o
   8  17   6         56.06         49.68        13.96 o
   9  17   6        336.49        319.32        22.91 o
 -12  18   6          1.02          5.80        20.74 o
 -11  18   6        107.45        134.44        23.32 o
 -10  18   6        608.35        606.42        26.20 o
  -9  18   6        686.77        676.63        23.06 o
  -8  18   6        229.95        260.60        16.84 o
  -7  18   6        215.88        194.83        11.82 o
  -6  18   6       1693.90       1675.83        36.88 o
  -5  18   6        210.63        212.36        10.36 o
  -4  18   6        638.36        619.96        17.36 o
  -3  18   6        101.54         84.66         7.92 o
  -2  18   6       1279.70       1256.06        21.03 o
  -1  18   6         17.58         21.16         6.24 o
   0  18   6        462.39        459.99        11.62 o
   1  18   6        606.89        611.86        13.79 o
   2  18   6        526.24        500.40        15.42 o
   3  18   6          5.75         31.86         6.22 o
   4  18   6        173.63        187.43         9.52 o
   5  18   6          3.50          2.91         9.69 o
   6  18   6       1089.70       1072.76        49.97 o
   7  18   6        475.74        499.55        22.33 o
   8  18   6        446.10        424.06        22.54 o
   9  18   6         13.73         -0.03        15.52 o
 -11  19   6         12.70          9.31        20.16 o
 -10  19   6        542.55        513.77        25.10 o
  -9  19   6         64.74         79.66        13.75 o
  -8  19   6       1336.19       1371.91        31.44 o
  -7  19   6        340.48        318.77        20.20 o
  -6  19   6        155.42        162.12        13.07 o
  -5  19   6        258.85        235.10        11.81 o
  -4  19   6         48.84         37.58         8.53 o
  -3  19   6        970.70        926.68        18.83 o
  -2  19   6       1401.10       1397.07        21.09 o
  -1  19   6         86.79         75.38         7.23 o
   0  19   6       1505.87       1460.41        22.40 o
   1  19   6        255.23        260.08        10.01 o
   2  19   6          0.12         -6.89         6.89 o
   3  19   6        410.47        380.98        11.86 o
   4  19   6         11.68         25.89         7.26 o
   5  19   6        293.94        296.16        15.55 o
   6  19   6       1793.53       1829.98        36.19 o
   7  19   6        108.25         77.30        15.01 o
   8  19   6         35.50         44.96        17.15 o
   9  19   6        352.93        357.95        26.31 o
 -11  20   6         46.36         19.85        20.50 o
 -10  20   6         15.76          5.68        16.14 o
  -9  20   6       2682.39       2776.83        47.22 o
  -8  20   6        144.51        162.80        17.27 o
  -7  20   6        637.88        631.23        18.28 o
  -6  20   6          8.07         12.06         8.50 o
  -5  20   6          3.73         -6.11         8.22 o
  -4  20   6        361.69        368.65        13.83 o
  -3  20   6        151.84        132.02        10.14 o
  -2  20   6          2.23          1.19         6.37 o
  -1  20   6       4927.11       4866.28        47.45 o
   0  20   6        245.77        270.04        15.80 o
   1  20   6       1019.13       1052.43        19.02 o
   2  20   6        225.46        247.29        14.69 o
   3  20   6        129.96        134.06        11.22 o
   4  20   6          2.44          2.42         6.87 o
   5  20   6         10.35         15.33        11.69 o
   6  20   6         48.65         38.30        12.56 o
   7  20   6       1321.60       1414.57        37.43 o
   8  20   6         38.65         39.86        17.47 o
 -11  21   6          9.82        -18.97        18.97 o
 -10  21   6        220.04        228.24        28.09 o
  -9  21   6        203.14        177.28        16.88 o
  -8  21   6       1838.32       1882.60        32.45 o
  -7  21   6        270.09        275.15        14.26 o
  -6  21   6        307.56        328.79        19.09 o
  -5  21   6          1.35         -8.53         8.53 o
  -4  21   6          6.44         11.36         7.99 o
  -3  21   6        976.36       1001.96        21.20 o
  -2  21   6       1636.53       1571.72        25.80 o
  -1  21   6         74.22         76.44         8.69 o
   0  21   6       2339.33       2332.83        28.22 o
   1  21   6        955.17        951.56        25.02 o
   2  21   6        199.65        193.97        12.66 o
   3  21   6        196.14        175.68        13.83 o
   4  21   6         30.32         21.04         9.83 o
   5  21   6        440.91        418.75        19.40 o
   6  21   6        293.20        301.51        20.20 o
   7  21   6          2.30         -3.94        14.36 o
   8  21   6        532.91        572.63        31.35 o
 -10  22   6        541.12        506.40        30.91 o
  -9  22   6        844.39        863.69        32.33 o
  -8  22   6         64.66         50.26        12.19 o
  -7  22   6        361.87        369.62        16.81 o
  -6  22   6        913.98        949.21        27.68 o
  -5  22   6        493.59        522.68        17.75 o
  -4  22   6        591.05        551.71        17.79 o
  -3  22   6        144.85        141.46        13.64 o
  -2  22   6       1659.01       1730.20        33.82 o
  -1  22   6       1465.62       1458.83        32.18 o
   0  22   6        329.05        309.09        12.14 o
   1  22   6       1079.63       1085.19        23.92 o
   2  22   6       1081.21       1086.58        23.78 o
   3  22   6        216.05        197.26        14.91 o
   4  22   6        817.31        796.91        29.00 o
   5  22   6        813.09        773.84        36.04 o
   6  22   6         88.36         57.60        13.40 o
   7  22   6         77.03         70.24        16.24 o
 -10  23   6        207.37        157.97        23.39 o
  -9  23   6        132.32        123.84        17.54 o
  -8  23   6        121.03         97.23        13.67 o
  -7  23   6        184.87        176.01        14.58 o
  -6  23   6        701.66        730.02        21.51 o
  -5  23   6         72.33         79.96        11.00 o
  -4  23   6        984.28       1001.50        23.51 o
  -3  23   6       1138.60       1142.40        25.66 o
  -2  23   6        351.32        357.30        14.31 o
  -1  23   6        313.92        308.56        13.44 o
   0  23   6         14.69          5.58         8.54 o
   1  23   6        441.02        437.60        14.83 o
   2  23   6        816.43        812.52        22.35 o
   3  23   6         17.97          5.09        11.41 o
   4  23   6        876.32        829.65        35.74 o
   5  23   6        487.42        522.46        31.46 o
   6  23   6        530.62        578.21        34.24 o
   7  23   6          0.43        -14.82        14.82 o
  -9  24   6         92.52         93.31        17.23 o
  -8  24   6         77.31         62.06        14.05 o
  -7  24   6         18.84          5.19        11.56 o
  -6  24   6         99.77         99.04        12.69 o
  -5  24   6       3399.98       3401.47        54.59 o
  -4  24   6        257.61        262.18        14.87 o
  -3  24   6        522.23        489.76        18.40 o
  -2  24   6         75.18         69.05        10.27 o
  -1  24   6         79.15         58.09         9.37 o
   0  24   6         14.62          1.72        10.14 o
   1  24   6         72.20         70.83         9.89 o
   2  24   6         49.34         38.13        13.60 o
   3  24   6       1464.86       1472.85        35.49 o
   4  24   6        294.43        269.53        45.18 o
   5  24   6          5.73          3.63        24.79 o
   6  24   6         28.85         58.87        27.21 o
  -9  25   6        103.02         89.98        17.70 o
  -8  25   6          1.60        -11.76        13.35 o
  -7  25   6         22.41         16.66        12.03 o
  -6  25   6        974.00       1027.88        26.50 o
  -5  25   6        214.14        225.41        16.42 o
  -4  25   6        905.54        865.92        25.41 o
  -3  25   6        346.74        340.86        15.97 o
  -2  25   6         49.94         49.22        10.50 o
  -1  25   6         29.21         29.82         9.28 o
   0  25   6         80.74         72.74        10.39 o
   1  25   6        118.38         96.21        11.44 o
   2  25   6       1601.95       1696.47        38.65 o
   3  25   6        252.91        272.82        19.72 o
   4  25   6        961.21        925.01        38.05 o
   5  25   6         29.58         16.41        39.86 o
   6  25   6         78.03        119.60        29.84 o
  -8  26   6         56.77         65.32        15.03 o
  -7  26   6         22.19         25.56        13.87 o
  -6  26   6        133.12        139.73        14.55 o
  -5  26   6        265.22        293.04        16.77 o
  -4  26   6        491.06        471.81        20.18 o
  -3  26   6        940.81        970.07        26.50 o
  -2  26   6       1308.47       1310.60        30.67 o
  -1  26   6         77.90         77.68        12.47 o
   0  26   6        809.17        751.98        25.46 o
   1  26   6        356.52        405.07        17.59 o
   2  26   6         67.02         39.84        14.47 o
   3  26   6       1049.68       1066.43        56.43 o
   4  26   6        404.28        420.11        35.42 o
   5  26   6        291.72        222.75        51.58 o
  -7  27   6       1086.17       1158.93        30.75 o
  -6  27   6          7.27         34.34        13.89 o
  -5  27   6         22.32          5.94        12.97 o
  -4  27   6        386.19        369.52        26.31 o
  -3  27   6        318.40        363.14        18.97 o
  -2  27   6        310.69        297.96        17.41 o
  -1  27   6         17.72         19.18        11.80 o
   0  27   6        710.05        717.76        24.94 o
   1  27   6        787.57        782.09        30.91 o
   2  27   6        177.48        192.68        23.07 o
   3  27   6         51.22         55.72        23.08 o
   4  27   6         46.34         83.64        22.72 o
  -6  28   6        897.58        987.94        36.93 o
  -5  28   6         20.74         10.62        13.37 o
  -4  28   6         21.41          5.27        14.37 o
  -3  28   6         75.55         76.07        17.21 o
  -2  28   6        144.19        147.41        18.33 o
  -1  28   6       1244.51       1202.92        32.39 o
   0  28   6        224.83        257.06        17.30 o
   1  28   6        298.41        335.16        17.99 o
   2  28   6        238.89        247.79        23.79 o
   3  28   6         21.20         -5.58        20.34 o
  -5  29   6         10.28         13.17        13.82 o
  -4  29   6         18.45         13.15        14.75 o
  -3  29   6         39.29         18.59        14.71 o
  -2  29   6        386.50        367.65        21.84 o
  -1  29   6          3.63          6.06        18.01 o
   0  29   6        916.14        889.77        41.95 o
   1  29   6          0.74        -11.96        14.33 o
   2  29   6         26.34         16.46        18.25 o
  -4  30   6          1.41          3.03        16.56 o
  -3  30   6        142.80        134.25        18.04 o
  -2  30   6         97.87        112.50        17.21 o
  -1  30   6        765.77        815.38        34.56 o
   0  30   6         60.19         62.23        16.48 o
   1  30   6        477.44        515.29        24.96 o
 -13   0   7        230.74        280.59        33.99 o
 -11   0   7       2379.78       2425.39        73.20 o
  -9   0   7       2135.78       2081.89        39.25 o
  -7   0   7       2777.99       2732.76        37.64 o
  -5   0   7          7.72          3.95         4.69 o
  -3   0   7      11415.17      11670.03        84.02 o
  -1   0   7       2729.97       2788.88        33.24 o
   1   0   7        230.13        252.90         8.19 o
   3   0   7      14360.51      14059.05       106.54 o
   5   0   7      12185.68      11996.92       116.30 o
   7   0   7       1534.74       1606.39        36.50 o
   9   0   7        376.71        392.27        46.70 o
  11   0   7        350.24        419.71        57.45 o
 -14   1   7         16.53         20.83        28.59 o
 -13   1   7         94.18         85.96        19.46 o
 -12   1   7       1210.37       1221.06        38.94 o
 -11   1   7          3.46         -7.38        11.60 o
 -10   1   7        911.15        917.82        28.76 o
  -9   1   7        161.71        167.48        12.39 o
  -8   1   7       1333.45       1333.45        23.01 o
  -7   1   7        114.04        104.74         6.07 o
  -6   1   7        218.93        221.72         7.64 o
  -5   1   7       1649.71       1732.92        15.76 o
  -4   1   7       2821.31       2787.82        20.65 o
  -3   1   7        132.02        170.07         4.91 o
  -2   1   7      14500.28      14709.54        80.50 o
  -1   1   7        805.32        733.93         9.47 o
   0   1   7          8.88          7.25         2.71 o
   1   1   7         88.63        128.82         4.55 o
   2   1   7        233.17        185.84         5.60 o
   3   1   7       7141.13       6800.68        42.03 o
   4   1   7      13706.24      13481.66        83.78 o
   5   1   7        883.12        867.73        14.62 o
   6   1   7       1028.95       1099.53        18.53 o
   7   1   7        276.39        308.06        11.40 o
   8   1   7          1.33         -7.73         7.73 o
   9   1   7        418.79        437.91        34.78 o
  10   1   7        181.03        172.66        20.47 o
  11   1   7         38.45         25.98        22.06 o
 -14   2   7         29.42         43.43        27.54 o
 -13   2   7        340.85        358.67        25.32 o
 -12   2   7         77.03         81.07        26.86 o
 -11   2   7        378.52        401.49        19.14 o
 -10   2   7       1223.26       1174.53        22.26 o
  -9   2   7        880.27        843.80        25.13 o
  -8   2   7       6727.07       6597.08        53.63 o
  -7   2   7       1777.04       1751.94        18.93 o
  -6   2   7        983.36        908.52        12.47 o
  -5   2   7       1455.38       1431.88        14.12 o
  -4   2   7       5433.01       5689.90        34.15 o
  -3   2   7       3278.01       3217.81        23.74 o
  -2   2   7       9549.05       9779.16        58.47 o
  -1   2   7       9445.99       9655.52        51.98 o
   0   2   7       1870.79       1911.69        16.19 o
   1   2   7         13.05          3.17         3.06 o
   2   2   7       1688.19       1655.13        15.43 o
   3   2   7       2762.20       2729.98        21.80 o
   4   2   7       5563.05       5427.30        40.22 o
   5   2   7       1420.36       1413.34        18.58 o
   6   2   7       2094.20       2090.17        24.33 o
   7   2   7        281.54        277.32        12.33 o
   8   2   7        142.98        125.16        10.61 o
   9   2   7        258.59        279.71        20.07 o
  10   2   7        362.13        422.61        24.53 o
  11   2   7        179.53        199.88        22.48 o
 -14   3   7        125.11        120.32        30.18 o
 -13   3   7        146.86        144.85        20.61 o
 -12   3   7         64.84         65.43        13.19 o
 -11   3   7         31.32         38.08        10.07 o
 -10   3   7         50.08         54.83         8.74 o
  -9   3   7        417.87        424.41        13.02 o
  -8   3   7       2513.41       2557.84        36.10 o
  -7   3   7       1239.82       1248.34        22.22 o
  -6   3   7       2003.02       1935.97        18.39 o
  -5   3   7       2261.55       2332.24        19.58 o
  -4   3   7        113.47        126.85         4.59 o
  -3   3   7        105.14         87.50         3.90 o
  -2   3   7       1599.05       1703.16        14.79 o
  -1   3   7       6777.55       6646.68        40.09 o
   0   3   7       8640.55       8753.59        54.10 o
   1   3   7       1459.26       1641.65        15.11 o
   2   3   7       6748.89       6690.38        42.42 o
   3   3   7       2126.98       2025.75        18.56 o
   4   3   7        528.90        512.00        10.49 o
   5   3   7         34.43         37.96         5.64 o
   6   3   7        111.93        119.00         7.94 o
   7   3   7        248.20        262.16        13.80 o
   8   3   7       1264.76       1273.97        27.54 o
   9   3   7        525.82        529.10        23.77 o
  10   3   7        124.17        113.54        18.40 o
  11   3   7        250.15        280.28        29.11 o
 -14   4   7         83.21        119.26        30.54 o
 -13   4   7        372.62        341.62        24.45 o
 -12   4   7         17.93          3.52        11.88 o
 -11   4   7        289.16        290.23        15.25 o
 -10   4   7          6.04         -5.35         7.80 o
  -9   4   7         82.73         57.07         7.84 o
  -8   4   7         37.12         28.51         6.24 o
  -7   4   7      11367.18      11135.19        76.00 o
  -6   4   7        162.20        163.21         6.52 o
  -5   4   7       1257.36       1222.27        14.15 o
  -4   4   7         74.05         52.08         3.69 o
  -3   4   7        458.86        474.76         7.36 o
  -2   4   7       1254.28       1278.12        12.33 o
  -1   4   7       1516.15       1441.93        14.79 o
   0   4   7       3349.91       3446.62        27.91 o
   1   4   7      13692.79      13758.35        77.39 o
   2   4   7        145.76        150.68         6.00 o
   3   4   7        411.83        395.11        10.45 o
   4   4   7        138.12        122.38         6.66 o
   5   4   7        527.11        519.47        12.16 o
   6   4   7         22.75         25.47         7.36 o
   7   4   7       1097.89       1192.68        22.52 o
   8   4   7         46.85         63.65        15.79 o
   9   4   7       1391.44       1418.78        38.71 o
  10   4   7        150.33        140.24        23.05 o
  11   4   7         15.22         -9.27        16.47 o
 -14   5   7       1001.15       1019.22        63.31 o
 -13   5   7         52.97         39.50        13.44 o
 -12   5   7        251.56        251.26        16.48 o
 -11   5   7        320.40        316.78        14.85 o
 -10   5   7        108.19        116.52        11.99 o
  -9   5   7         92.80         85.34         8.75 o
  -8   5   7        339.66        365.15        11.33 o
  -7   5   7         44.10         42.66         5.71 o
  -6   5   7       5888.12       5862.32        41.20 o
  -5   5   7       1089.75        990.69        12.36 o
  -4   5   7         52.91         66.61         4.27 o
  -3   5   7        184.90        205.93         5.12 o
  -2   5   7       1973.69       2102.49        17.41 o
  -1   5   7        145.29        180.64         6.46 o
   0   5   7       3994.35       3663.24        28.25 o
   1   5   7        947.91        976.53        12.36 o
   2   5   7       2672.73       2648.67        22.71 o
   3   5   7        138.04        157.39         6.61 o
   4   5   7        656.26        618.21        12.65 o
   5   5   7          9.54         -5.67         5.67 o
   6   5   7        482.35        514.42        14.75 o
   7   5   7        455.93        455.87        15.34 o
   8   5   7       2903.07       2893.09        42.40 o
   9   5   7         79.36         98.48        16.56 o
  10   5   7        854.02        873.90        31.70 o
  11   5   7          2.02        -16.98        16.98 o
 -14   6   7          4.21        -14.30        15.42 o
 -13   6   7        150.41        122.48        17.21 o
 -12   6   7       1679.56       1686.77        37.18 o
 -11   6   7          1.74         -6.91         9.51 o
 -10   6   7        128.07        124.24        10.77 o
  -9   6   7       1394.67       1377.39        23.41 o
  -8   6   7       2997.67       2958.92        32.12 o
  -7   6   7        481.00        508.69        11.64 o
  -6   6   7       4588.93       4594.74        34.05 o
  -5   6   7       2528.74       2681.28        22.47 o
  -4   6   7        873.65        792.63        10.56 o
  -3   6   7       1063.62       1203.84        13.36 o
  -2   6   7        962.29        918.83        10.86 o
  -1   6   7        430.73        493.33         8.37 o
   0   6   7        106.27        103.44         5.18 o
   1   6   7       8556.05       8593.49        52.81 o
   2   6   7       1897.64       1781.67        17.65 o
   3   6   7        103.26        116.65         6.58 o
   4   6   7        684.35        686.58        14.91 o
   5   6   7          9.03          5.55         6.00 o
   6   6   7       1299.60       1296.08        25.73 o
   7   6   7       1202.40       1185.57        26.99 o
   8   6   7        262.25        248.61        15.00 o
   9   6   7        760.93        768.98        25.39 o
  10   6   7        357.66        374.57        23.88 o
  11   6   7        454.02        503.52        29.36 o
 -14   7   7        369.29        385.70        24.03 o
 -13   7   7        225.50        212.00        21.00 o
 -12   7   7        119.11        117.54        13.46 o
 -11   7   7        700.38        714.45        20.88 o
 -10   7   7        654.89        626.01        17.75 o
  -9   7   7       1861.72       1850.82        27.05 o
  -8   7   7        793.88        790.22        16.61 o
  -6   7   7        299.04        316.38         8.93 o
  -5   7   7      11505.07      11908.15        71.20 o
  -4   7   7       2882.08       2662.12        21.25 o
  -3   7   7        795.95        801.37        10.66 o
  -2   7   7       5885.96       6122.09        38.45 o
  -1   7   7        946.80        908.93        13.57 o
   0   7   7       1311.93       1307.67        13.91 o
   1   7   7          1.73          8.53         3.35 o
   2   7   7        210.24        202.79         6.76 o
   3   7   7       2867.62       2731.99        25.52 o
   4   7   7        184.49        207.54         8.71 o
   5   7   7          6.99          1.89         6.16 o
   6   7   7       1316.54       1269.15        23.94 o
   7   7   7       1962.26       1868.24        43.30 o
   8   7   7        172.13        180.41        14.08 o
   9   7   7        198.01        234.16        17.39 o
  10   7   7        697.55        705.83        29.48 o
  11   7   7       1113.80       1255.44        40.33 o
 -14   8   7         30.70         29.89        16.29 o
 -13   8   7          1.76        -14.70        14.70 o
 -12   8   7         33.29         22.17        11.48 o
 -11   8   7       1798.04       1772.46        32.62 o
 -10   8   7          6.72          8.78         8.81 o
  -9   8   7        563.19        556.55        21.46 o
  -8   8   7        489.35        462.46        12.86 o
  -7   8   7        173.36        167.73         8.00 o
  -6   8   7       1143.87       1041.07        13.55 o
  -5   8   7       2151.08       2172.14        19.37 o
  -4   8   7       1873.48       1832.98        17.86 o
  -3   8   7      19724.59      20276.97       117.58 o
  -2   8   7         43.52         49.09         4.11 o
  -1   8   7        198.81        200.79         6.73 o
   0   8   7        933.72        910.06        15.54 o
   1   8   7        443.56        443.02         8.58 o
   2   8   7       2632.99       2681.83        23.84 o
   3   8   7        626.65        579.12        11.71 o
   4   8   7        606.47        647.10        13.85 o
   5   8   7       3713.61       3597.09        40.39 o
   6   8   7        160.07        156.48        12.66 o
   7   8   7        175.00        153.54        14.65 o
   8   8   7          0.10        -10.05        10.05 o
   9   8   7         88.28         77.24        14.08 o
  10   8   7        587.64        665.16        30.12 o
  11   8   7       1039.41       1221.35        40.21 o
 -14   9   7        192.19        219.02        20.93 o
 -13   9   7         16.78         13.87        15.64 o
 -12   9   7        341.90        339.04        17.88 o
 -11   9   7        210.57        230.36        14.19 o
 -10   9   7       4453.91       4436.88        50.51 o
  -9   9   7         25.72         22.98         8.13 o
  -8   9   7         19.55          3.10         6.65 o
  -7   9   7         95.31        102.92         6.98 o
  -6   9   7         18.96         36.70         5.11 o
  -5   9   7        456.64        400.33         9.45 o
  -4   9   7      14925.34      15504.67        91.72 o
  -3   9   7        861.06        815.16        11.46 o
  -2   9   7       9018.49       8931.28        55.11 o
  -1   9   7        505.60        483.08        11.05 o
   0   9   7        242.95        221.01         6.56 o
   1   9   7        261.36        291.18         7.89 o
   2   9   7          0.60          4.81         3.91 o
   3   9   7         15.84         20.16         5.04 o
   4   9   7       3474.91       3470.89        35.12 o
   5   9   7        470.59        459.86        14.11 o
   6   9   7       1086.94       1059.01        21.16 o
   7   9   7         88.89         80.48        13.74 o
   8   9   7        147.91        158.99        16.65 o
   9   9   7        284.40        305.75        18.77 o
  10   9   7         80.70        101.48        18.93 o
 -14  10   7         29.88         43.18        17.17 o
 -13  10   7         66.75         67.10        15.79 o
 -12  10   7         62.24         66.67        13.36 o
 -11  10   7       2503.35       2475.23        40.78 o
 -10  10   7        409.50        408.36        15.50 o
  -9  10   7        882.95        873.62        19.86 o
  -8  10   7        658.82        662.35        16.10 o
  -7  10   7        151.71        160.92         7.55 o
  -6  10   7         59.62         49.11         5.35 o
  -5  10   7        972.09        989.50        14.98 o
  -4  10   7        171.93        199.57         7.01 o
  -3  10   7       9303.39       9135.99        57.85 o
  -2  10   7       2486.42       2345.47        21.60 o
  -1  10   7       3318.43       3281.45        25.79 o
   0  10   7        800.43        835.46        13.63 o
   1  10   7         19.15         12.41         3.79 o
   2  10   7       1068.28        989.34        13.19 o
   3  10   7       1088.64       1101.13        18.65 o
   4  10   7        225.19        197.81         9.35 o
   5  10   7       2647.52       2643.37        48.98 o
   6  10   7       1721.07       1755.58        33.01 o
   7  10   7        400.85        420.12        20.09 o
   8  10   7        288.21        288.27        16.74 o
   9  10   7         53.75         46.56        13.54 o
  10  10   7        314.94        342.81        24.64 o
 -13  11   7        219.10        235.19        20.65 o
 -12  11   7         40.97         44.24        13.00 o
 -11  11   7        101.95        108.73        12.56 o
 -10  11   7       1453.93       1428.09        26.60 o
  -9  11   7       2683.70       2666.99        35.23 o
  -8  11   7        424.43        461.98        14.30 o
  -7  11   7        138.07        122.99         8.70 o
  -6  11   7        540.41        439.52        10.88 o
  -5  11   7       1415.48       1402.80        19.87 o
  -4  11   7       1692.70       1637.82        18.63 o
  -3  11   7          3.55         -0.97         3.65 o
  -2  11   7       1783.19       1768.08        17.78 o
  -1  11   7      15839.39      15597.47        91.23 o
   0  11   7        602.32        627.59        10.99 o
   1  11   7        135.47        151.14         6.45 o
   2  11   7       2737.33       2590.07        24.18 o
   3  11   7        951.49        848.98        15.21 o
   4  11   7       1029.91       1016.18        21.37 o
   5  11   7        988.69       1009.43        20.42 o
   6  11   7       1099.69       1082.72        25.19 o
   7  11   7       2708.34       2796.88        40.47 o
   8  11   7       1254.36       1347.66        31.15 o
   9  11   7        109.34        137.09        15.96 o
  10  11   7        242.82        278.24        23.81 o
 -13  12   7         86.07         70.36        17.07 o
 -12  12   7         13.52         -4.47        14.32 o
 -11  12   7         59.18         40.34        11.48 o
 -10  12   7        600.01        595.74        23.66 o
  -9  12   7        499.72        496.57        16.02 o
  -8  12   7       2498.94       2489.70        32.79 o
  -7  12   7       1952.24       1944.75        24.04 o
  -6  12   7          0.72          3.48         5.62 o
  -5  12   7       1162.57       1242.84        17.12 o
  -4  12   7        813.31        740.10        13.12 o
  -3  12   7         10.01          0.60         3.91 o
  -2  12   7         15.25         13.61         4.04 o
  -1  12   7       1317.99       1285.37        14.99 o
   0  12   7       1519.56       1546.10        17.70 o
   1  12   7       2899.16       2855.46        25.71 o
   2  12   7        911.32        890.14        14.12 o
   3  12   7       1188.47       1135.66        19.00 o
   4  12   7         60.69         50.73         7.56 o
   5  12   7         25.73         28.92         8.02 o
   6  12   7       1851.00       1849.74        30.14 o
   7  12   7        429.64        446.74        18.45 o
   8  12   7       1007.71       1075.06        28.44 o
   9  12   7       1125.48       1117.63        30.36 o
  10  12   7         19.62         32.75        16.94 o
 -13  13   7        191.06        229.01        20.54 o
 -12  13   7          9.73         -6.75        12.05 o
 -11  13   7         23.67         21.85        11.27 o
 -10  13   7        132.96        115.16        12.01 o
  -9  13   7       1418.21       1463.84        28.75 o
  -8  13   7       1527.87       1591.70        26.26 o
  -7  13   7       2052.88       2100.28        32.91 o
  -6  13   7       5231.01       5252.03        46.18 o
  -5  13   7         78.46         64.49         6.33 o
  -4  13   7        282.64        244.20         8.45 o
  -3  13   7        776.18        727.81        13.45 o
  -2  13   7       1428.73       1487.96        18.47 o
  -1  13   7        388.05        340.22         8.58 o
   0  13   7       9474.36       9576.03        64.59 o
   1  13   7        101.26         87.53         7.18 o
   2  13   7       2520.32       2601.20        26.10 o
   3  13   7          0.21         -5.54         5.54 o
   4  13   7          0.67         -6.18         6.18 o
   5  13   7        149.26        125.63        10.09 o
   6  13   7          0.83          4.66         8.86 o
   7  13   7        311.90        304.90        15.92 o
   8  13   7       1184.43       1133.55        29.61 o
   9  13   7        128.23        122.29        17.34 o
  10  13   7        140.90        111.68        17.38 o
 -13  14   7        150.95        195.30        42.33 o
 -12  14   7         72.69         57.01        15.10 o
 -11  14   7        284.37        282.34        16.60 o
 -10  14   7         79.67         58.96        12.17 o
  -9  14   7         55.71         55.01        11.06 o
  -8  14   7        372.03        345.34        13.09 o
  -7  14   7       1422.21       1535.18        24.64 o
  -6  14   7          9.00         23.08         6.19 o
  -5  14   7       4044.01       3847.62        36.36 o
  -4  14   7       1070.27        977.43        15.93 o
  -3  14   7        335.00        360.86        14.16 o
  -2  14   7       2226.37       2255.80        22.09 o
  -1  14   7        682.57        663.74        13.79 o
   0  14   7        487.77        463.68        12.12 o
   1  14   7       8839.20       8661.79        66.54 o
   2  14   7       1661.00       1585.98        21.63 o
   3  14   7        146.60        157.51         9.20 o
   4  14   7         14.92          4.28         7.57 o
   5  14   7         15.89         26.34         8.85 o
   6  14   7         12.94          8.38         9.44 o
   7  14   7        634.18        660.55        21.44 o
   8  14   7          2.91          8.52        12.49 o
   9  14   7        638.92        635.28        25.80 o
 -13  15   7        888.86        913.71        40.99 o
 -12  15   7         15.52          6.30        18.90 o
 -11  15   7        378.32        393.73        26.07 o
 -10  15   7        128.54        137.42        14.81 o
  -9  15   7        862.25        896.87        23.96 o
  -8  15   7        394.17        383.78        13.66 o
  -7  15   7         52.72         56.60        10.33 o
  -6  15   7        734.38        838.10        16.76 o
  -5  15   7       1362.41       1423.01        20.57 o
  -4  15   7       1030.77        970.44        16.60 o
  -3  15   7        980.34       1093.71        17.36 o
  -2  15   7        112.83        114.15         6.86 o
  -1  15   7       3678.97       3712.32        44.02 o
   0  15   7       3463.09       3453.41        33.10 o
   1  15   7        846.30        830.52        15.28 o
   2  15   7       2648.91       2589.96        27.86 o
   3  15   7       3257.19       3159.77        38.38 o
   4  15   7          0.98         -1.48         7.32 o
   5  15   7         43.45         36.97         9.37 o
   6  15   7        212.23        203.53        19.33 o
   7  15   7         83.75         63.89        12.50 o
   8  15   7        275.35        275.47        18.08 o
   9  15   7        116.93        119.64        17.47 o
 -12  16   7        800.95        760.26        51.53 o
 -11  16   7        485.68        468.95        24.76 o
 -10  16   7        184.20        186.88        21.50 o
  -9  16   7         21.90         -1.99        10.32 o
  -8  16   7          3.45          2.30         8.00 o
  -7  16   7        206.60        191.54        11.34 o
  -6  16   7        524.64        590.91        14.90 o
  -5  16   7        199.18        152.24        10.93 o
  -4  16   7       4179.67       4076.27        44.44 o
  -3  16   7         54.88         53.48         6.61 o
  -2  16   7       1122.38       1077.83        23.10 o
  -1  16   7         28.86         39.84         6.05 o
   0  16   7        281.33        258.46         9.48 o
   1  16   7        962.93        964.98        17.50 o
   2  16   7       4999.45       4978.24        46.09 o
   3  16   7        427.51        421.60        12.76 o
   4  16   7       1119.20       1105.37        23.05 o
   5  16   7       2186.16       2127.64        34.14 o
   6  16   7        476.61        466.49        19.66 o
   7  16   7         91.76         75.08        13.16 o
   8  16   7          0.85         23.97        13.28 o
   9  16   7         86.62        116.32        17.14 o
 -12  17   7        291.02        260.71        26.66 o
 -11  17   7         99.41         76.60        17.19 o
 -10  17   7       1207.62       1287.34        39.75 o
  -9  17   7          0.92         -7.42        11.55 o
  -8  17   7        212.21        232.94        12.50 o
  -7  17   7        245.16        211.41        11.94 o
  -6  17   7        398.90        390.46        14.54 o
  -5  17   7        456.09        440.66        19.82 o
  -4  17   7       2257.91       2189.97        28.96 o
  -3  17   7       1728.20       1691.79        34.46 o
  -2  17   7       1611.85       1617.11        21.80 o
  -1  17   7         26.30         27.25         6.17 o
   0  17   7         29.29         28.59         6.34 o
   1  17   7        353.65        358.49        12.93 o
   2  17   7          9.06         10.63         7.52 o
   3  17   7       1339.19       1309.51        24.40 o
   4  17   7       2915.49       2855.81        70.40 o
   5  17   7         71.03         54.30        10.16 o
   6  17   7       2403.45       2237.97        40.57 o
   7  17   7        472.19        456.94        30.51 o
   8  17   7         20.35         24.35        15.43 o
   9  17   7         99.25         89.01        18.17 o
 -12  18   7        141.81        182.15        25.80 o
 -11  18   7        628.97        612.60        32.16 o
 -10  18   7        748.78        777.34        29.92 o
  -9  18   7        923.70        943.73        40.33 o
  -8  18   7        100.91         97.15        10.90 o
  -7  18   7        107.95        100.74         9.89 o
  -6  18   7         44.93         43.96         8.41 o
  -5  18   7        138.30        150.15         9.93 o
  -4  18   7        413.15        391.50        18.20 o
  -3  18   7       5714.18       5746.74        54.43 o
  -2  18   7        358.56        362.59        11.26 o
  -1  18   7        555.14        540.02        19.40 o
   0  18   7        645.93        642.57        15.01 o
   1  18   7        429.04        429.15        13.03 o
   2  18   7         62.28         47.83         7.97 o
   3  18   7       2680.42       2699.38        36.67 o
   4  18   7        272.86        296.28        13.73 o
   5  18   7       3322.55       3343.65        49.25 o
   6  18   7          7.41          6.21        11.88 o
   7  18   7         11.43         -1.45        12.56 o
   8  18   7         68.40         60.74        16.32 o
 -11  19   7         12.09          0.34        17.60 o
 -10  19   7        887.31        891.77        32.15 o
  -9  19   7       1518.61       1569.99        35.01 o
  -8  19   7         83.90         79.83        11.14 o
  -7  19   7         86.17         89.88        10.71 o
  -6  19   7          4.95         -2.53         8.53 o
  -5  19   7         98.20         95.67        10.71 o
  -4  19   7        729.33        775.24        18.52 o
  -3  19   7        713.32        703.33        20.64 o
  -2  19   7       3653.78       3650.70        37.43 o
  -1  19   7       3045.19       2985.24        37.42 o
   0  19   7          0.95         -3.89         6.26 o
   1  19   7        320.30        333.32        11.72 o
   2  19   7        250.10        240.97        11.05 o
   3  19   7          9.38          6.30         6.97 o
   4  19   7       1128.74       1135.77        40.60 o
   5  19   7         99.18         99.16        12.53 o
   6  19   7       1098.46       1118.42        39.04 o
   7  19   7        913.45        924.31        29.54 o
   8  19   7         56.08         79.74        19.27 o
 -11  20   7        142.70        128.55        21.22 o
 -10  20   7        336.38        342.73        24.41 o
  -9  20   7        388.35        394.55        20.89 o
  -8  20   7       1276.15       1322.30        27.47 o
  -7  20   7        301.62        303.38        23.58 o
  -6  20   7         17.02         28.57         9.63 o
  -5  20   7        236.40        225.71        12.57 o
  -4  20   7         22.99         16.48         8.65 o
  -3  20   7        888.57        896.78        19.05 o
  -2  20   7       2293.78       2279.63        39.35 o
  -1  20   7       1407.60       1377.32        21.61 o
   0  20   7       4392.83       4353.86        45.06 o
   1  20   7        418.93        387.85        13.61 o
   2  20   7        421.63        420.37        13.67 o
   3  20   7         49.53         43.82        10.71 o
   4  20   7          3.45         -6.18         8.65 o
   5  20   7        143.57        135.56        13.77 o
   6  20   7       1040.84       1118.91        30.38 o
   7  20   7        369.82        399.93        25.38 o
   8  20   7         72.31         55.60        19.02 o
 -11  21   7         10.89         10.32        20.16 o
 -10  21   7          1.99          8.77        16.79 o
  -9  21   7        981.60        991.92        44.48 o
  -8  21   7       1234.70       1260.34        28.23 o
  -7  21   7        568.79        600.78        19.60 o
  -6  21   7       1808.40       1777.61        32.31 o
  -5  21   7        133.37        136.39        11.68 o
  -4  21   7          0.70         -7.47         8.57 o
  -3  21   7        238.32        229.77        14.37 o
  -2  21   7        324.83        298.89        12.41 o
  -1  21   7       4282.72       4255.07        42.81 o
   0  21   7       1384.76       1320.39        22.56 o
   1  21   7        916.65        917.25        18.82 o
   2  21   7        620.49        613.17        23.83 o
   3  21   7        321.07        344.49        14.70 o
   4  21   7         48.46         28.70        10.08 o
   5  21   7        168.68        181.41        14.81 o
   6  21   7          6.40         20.90        13.22 o
   7  21   7        306.23        338.68        24.25 o
 -10  22   7         50.18         73.52        19.01 o
  -9  22   7         11.71         -2.44        14.59 o
  -8  22   7        308.53        326.08        17.46 o
  -7  22   7       3506.96       3558.90        49.41 o
  -6  22   7        367.81        382.93        16.85 o
  -5  22   7        309.65        312.77        14.79 o
  -4  22   7        179.51        157.67        12.47 o
  -3  22   7          9.79          3.84         8.47 o
  -2  22   7        448.17        426.53        17.28 o
  -1  22   7        796.03        748.62        21.93 o
   0  22   7        928.59        902.89        19.09 o
   1  22   7       1211.70       1243.51        22.18 o
   2  22   7        529.42        541.50        15.78 o
   3  22   7        398.25        404.63        15.75 o
   4  22   7        177.80        175.95        12.96 o
   5  22   7        213.84        214.56        18.11 o
   6  22   7        388.93        468.84        24.97 o
   7  22   7        222.35        214.82        20.91 o
 -10  23   7        192.06        220.22        22.73 o
  -9  23   7         36.93         21.36        15.84 o
  -8  23   7        498.00        504.10        20.34 o
  -7  23   7         28.09         23.34        11.52 o
  -6  23   7       1829.88       1836.82        33.27 o
  -5  23   7        964.39        983.52        32.52 o
  -4  23   7        172.30        189.05        13.62 o
  -3  23   7        348.71        343.80        15.23 o
  -2  23   7         54.14         41.49         9.69 o
  -1  23   7         50.27         48.33         9.63 o
   0  23   7        778.32        794.74        19.77 o
   1  23   7        210.81        199.79        11.69 o
   2  23   7        763.50        739.34        18.79 o
   3  23   7        568.47        577.50        18.58 o
   4  23   7         88.43         81.76        13.26 o
   5  23   7          7.68          5.57        12.48 o
   6  23   7          0.16         10.79        14.39 o
  -9  24   7         13.84          7.89        15.25 o
  -8  24   7          0.33         -9.64        12.77 o
  -7  24   7        785.73        813.23        26.99 o
  -6  24   7        622.91        641.47        21.66 o
  -5  24   7        230.19        232.99        16.34 o
  -4  24   7       2464.38       2577.85        41.95 o
  -3  24   7        100.29        103.79        17.43 o
  -2  24   7        134.53        146.22        12.22 o
  -1  24   7        498.87        549.43        18.01 o
   0  24   7         17.59         20.64         9.50 o
   1  24   7         57.21         61.65        10.07 o
   2  24   7        571.18        532.79        18.10 o
   3  24   7         16.18         11.58         9.43 o
   4  24   7        324.32        319.70        28.30 o
   5  24   7        128.04         44.55        43.38 o
   6  24   7        247.47        247.75        28.55 o
  -9  25   7          8.13         -3.10        14.37 o
  -8  25   7         35.29         26.19        14.22 o
  -7  25   7        434.16        443.91        21.86 o
  -6  25   7        291.98        324.68        17.80 o
  -5  25   7       2079.23       2091.57        36.51 o
  -4  25   7       1069.46       1107.33        30.80 o
  -3  25   7        251.97        265.06        15.70 o
  -2  25   7        302.55        275.14        16.28 o
  -1  25   7        741.66        732.61        21.41 o
   0  25   7        149.59        119.03        12.27 o
   1  25   7         30.50         15.61        10.17 o
   2  25   7          1.70          4.01        10.23 o
   3  25   7       1809.59       1722.25        44.88 o
   4  25   7        156.03        155.25        32.83 o
   5  25   7          0.45         21.10        43.38 o
  -8  26   7         99.90         90.90        17.82 o
  -7  26   7        631.24        708.76        25.69 o
  -6  26   7       1072.20       1050.60        40.90 o
  -5  26   7        644.17        660.64        32.85 o
  -4  26   7         62.51         62.28        14.42 o
  -3  26   7       2205.97       2319.69        47.29 o
  -2  26   7          4.48         12.58        10.66 o
  -1  26   7        207.44        177.81        14.77 o
   0  26   7          0.37         -1.24        10.15 o
   1  26   7        226.32        223.22        24.44 o
   2  26   7        502.90        466.80        19.39 o
   3  26   7        357.70        370.14        28.84 o
   4  26   7        104.99        163.47        30.34 o
  -7  27   7          2.13         -4.10        13.88 o
  -6  27   7        327.19        345.79        20.21 o
  -5  27   7         65.68         47.17        14.18 o
  -4  27   7        548.57        540.34        26.26 o
  -3  27   7        419.69        393.51        20.10 o
  -2  27   7        553.33        546.52        20.42 o
  -1  27   7        246.75        270.56        16.99 o
   0  27   7         91.48         80.64        13.32 o
   1  27   7        242.15        248.69        16.41 o
   2  27   7        224.08        235.13        17.26 o
   3  27   7         49.41         61.78        18.92 o
   4  27   7       1278.99       1282.51        58.92 o
  -6  28   7          0.18         -7.02        13.39 o
  -5  28   7         27.79         36.59        15.03 o
  -4  28   7          0.27         -9.35        13.71 o
  -3  28   7        410.00        415.22        22.44 o
  -2  28   7       1148.41       1159.62        33.71 o
  -1  28   7          4.22        -12.50        17.88 o
   0  28   7        225.89        204.67        21.27 o
   1  28   7         14.27         -7.69        12.61 o
   2  28   7         61.66         59.39        14.07 o
   3  28   7        139.18         92.04        25.56 o
  -5  29   7         16.71         10.50        14.06 o
  -4  29   7        345.86        367.60        27.96 o
  -3  29   7          3.06         -6.11        12.78 o
  -2  29   7        147.78        145.70        18.84 o
  -1  29   7       1054.78       1042.99        60.75 o
   0  29   7        208.61        209.38        21.38 o
   1  29   7         57.78         41.51        14.56 o
  -2  30   7        499.47        479.80        32.67 o
  -1  30   7        120.03        112.49        20.68 o
 -14   0   8         24.01         41.61        33.41 o
 -12   0   8       4055.61       4197.50       123.22 o
 -10   0   8       1373.66       1416.35        45.65 o
  -8   0   8       1430.09       1433.07        28.11 o
  -6   0   8          4.16         -0.99         5.29 o
  -4   0   8       4173.83       4008.67        40.08 o
  -2   0   8      14391.58      14876.57       116.41 o
   0   0   8       1035.71       1256.01        19.03 o
   2   0   8        436.42        420.83        12.18 o
   4   0   8      35723.17      35435.48       302.31 o
   6   0   8       1206.01       1286.05        28.21 o
   8   0   8          6.98         32.77        12.06 o
  10   0   8        890.75        886.31        70.34 o
 -14   1   8         58.75         63.96        20.75 o
 -13   1   8       1876.78       1913.88        47.38 o
 -12   1   8         17.87         34.72        14.38 o
 -11   1   8       3428.40       3403.10        51.66 o
 -10   1   8        468.64        484.18        19.85 o
  -9   1   8        263.96        249.23        14.26 o
  -8   1   8         52.77         54.59         6.79 o
  -7   1   8        339.75        337.70        10.91 o
  -6   1   8       2368.82       2407.37        22.32 o
  -5   1   8        495.12        392.65         8.37 o
  -4   1   8       1384.64       1447.96        13.83 o
  -3   1   8      17806.10      18190.11        89.92 o
  -2   1   8       4086.91       4238.30        27.17 o
  -1   1   8       5359.52       5450.01        32.76 o
   0   1   8       1012.50       1120.32        12.52 o
   1   1   8        360.08        394.12         8.00 o
   2   1   8       1762.22       1655.32        16.25 o
   3   1   8      10033.53       9995.42        63.82 o
   4   1   8        335.93        363.47         9.92 o
   5   1   8       6754.33       6883.35        55.21 o
   6   1   8        265.99        269.10        10.63 o
   7   1   8         77.03         61.97         8.41 o
   8   1   8        460.75        452.92        14.79 o
   9   1   8        439.35        449.34        24.51 o
  10   1   8        258.36        339.44        60.39 o
 -14   2   8        217.48        229.46        25.04 o
 -13   2   8        984.21       1039.32        35.96 o
 -12   2   8       1633.52       1701.88        45.79 o
 -11   2   8          5.22         15.89        12.59 o
 -10   2   8       1502.11       1479.71        36.46 o
  -9   2   8        583.61        564.65        21.63 o
  -8   2   8       1869.77       1874.41        23.14 o
  -7   2   8        605.91        549.10        11.64 o
  -6   2   8       4063.85       4018.56        32.29 o
  -5   2   8        869.02        813.69        12.12 o
  -4   2   8       2255.71       2153.02        19.79 o
  -3   2   8        613.90        528.74         8.88 o
  -2   2   8       8824.32       8954.46        48.69 o
  -1   2   8      10760.00      10931.61        60.22 o
   0   2   8       8803.46       9021.57        52.99 o
   1   2   8        751.08        703.86        11.17 o
   2   2   8       2613.78       2478.23        20.63 o
   3   2   8       3562.03       3450.26        27.80 o
   4   2   8       1939.70       1968.36        23.14 o
   5   2   8        107.46        111.54         7.79 o
   6   2   8        421.25        443.90        13.01 o
   7   2   8        773.72        795.67        18.48 o
   8   2   8        394.15        413.15        17.81 o
   9   2   8        871.28       1024.40        33.36 o
  10   2   8        693.07        702.19        30.49 o
 -14   3   8        491.88        497.10        53.61 o
 -13   3   8        312.22        324.83        25.94 o
 -12   3   8         26.32         26.43        14.38 o
 -11   3   8         76.80         70.79        11.73 o
 -10   3   8         30.16         22.46         9.20 o
  -9   3   8       2407.06       2381.51        29.62 o
  -8   3   8        404.54        420.09        12.44 o
  -7   3   8       8162.69       8083.23        56.19 o
  -6   3   8        399.64        390.60         9.29 o
  -5   3   8       1830.31       1844.12        17.99 o
  -4   3   8       1869.96       1933.15        19.79 o
  -3   3   8       1434.67       1383.05        14.78 o
  -2   3   8      11920.67      12120.04        67.97 o
  -1   3   8      12121.19      12122.00        72.16 o
   0   3   8       2200.34       2303.57        19.96 o
   1   3   8       7563.77       7292.92        47.47 o
   2   3   8       3969.83       3896.39        29.09 o
   3   3   8       4017.07       3940.49        30.59 o
   4   3   8         43.63         37.59         5.67 o
   5   3   8        833.58        858.93        19.96 o
   6   3   8        423.09        457.77        15.00 o
   7   3   8       1014.97       1020.54        22.25 o
   8   3   8         22.10         48.85        11.84 o
   9   3   8       1174.67       1165.96        34.92 o
  10   3   8        322.29        352.98        24.46 o
 -14   4   8       1890.70       1998.49        67.88 o
 -13   4   8         22.24          6.93        17.95 o
 -12   4   8          2.33        -10.40        11.41 o
 -11   4   8         23.25         16.02         9.78 o
 -10   4   8        191.80        181.35        13.32 o
  -9   4   8       1353.26       1342.39        33.61 o
  -8   4   8       2981.46       2936.92        30.10 o
  -7   4   8          5.08          9.64         5.32 o
  -6   4   8       4566.41       4667.91        35.24 o
  -5   4   8        412.15        380.46         8.82 o
  -4   4   8        947.74        989.96        12.73 o
  -3   4   8        332.25        323.06         6.98 o
  -2   4   8       2994.76       2976.16        23.44 o
  -1   4   8       1933.97       1926.86        17.30 o
   0   4   8       9927.64       9512.85        56.44 o
   1   4   8         33.87         32.28         4.34 o
   2   4   8       8247.64       7963.42        53.90 o
   3   4   8        104.92         73.76         5.92 o
   4   4   8        436.22        397.81        13.17 o
   5   4   8        179.17        167.70        10.00 o
   6   4   8        580.46        620.83        26.21 o
   7   4   8         18.34         12.60         8.99 o
   8   4   8       3914.18       4104.96        54.20 o
   9   4   8        128.25        141.35        18.18 o
  10   4   8        357.85        376.70        24.88 o
 -14   5   8         10.72        -14.32        22.19 o
 -13   5   8        732.66        710.84        41.35 o
 -12   5   8         81.05         51.75        12.02 o
 -11   5   8          8.64         12.04         9.99 o
 -10   5   8         58.44         53.82         9.74 o
  -9   5   8       2773.93       2795.77        35.88 o
  -8   5   8        950.26        917.01        16.63 o
  -7   5   8      12327.41      12314.85        79.38 o
  -6   5   8       1555.56       1544.53        22.35 o
  -5   5   8       2016.59       2109.68        19.59 o
  -4   5   8          4.25          1.29         3.67 o
  -3   5   8        739.80        735.70        15.83 o
  -2   5   8          2.25         -2.38         3.05 o
  -1   5   8       3712.87       3476.04        26.65 o
   0   5   8       1357.22       1364.17        15.06 o
   1   5   8       9830.75       9435.76        61.22 o
   2   5   8         96.20         61.48         5.44 o
   3   5   8        123.45        106.17         6.92 o
   4   5   8        226.74        225.97         9.45 o
   5   5   8        147.88        132.58         9.55 o
   6   5   8         64.63         57.19         9.05 o
   7   5   8       3234.33       3349.18        42.63 o
   8   5   8         60.80         59.62        13.97 o
   9   5   8       2057.79       2143.41        53.22 o
  10   5   8        235.01        242.76        23.14 o
 -14   6   8        714.37        741.87        38.98 o
 -13   6   8        150.29        118.09        16.56 o
 -12   6   8        530.73        536.05        20.42 o
 -11   6   8         36.79         25.93        10.13 o
 -10   6   8        849.33        861.02        26.64 o
  -9   6   8        585.95        595.33        18.76 o
  -8   6   8       6828.95       6679.62        56.55 o
  -7   6   8        140.98        158.17         7.91 o
  -6   6   8       6830.95       6868.21        45.05 o
  -5   6   8       2972.91       2918.37        24.15 o
  -4   6   8       1819.68       1719.95        16.96 o
  -3   6   8         37.80         47.93         4.41 o
  -2   6   8       1509.52       1391.44        14.49 o
  -1   6   8        440.28        403.68         9.12 o
   0   6   8       3484.19       3262.03        26.10 o
   1   6   8        230.70        225.79         7.39 o
   2   6   8       2721.95       2696.76        24.86 o
   3   6   8        227.41        209.94         9.72 o
   4   6   8         42.36         47.06         7.07 o
   5   6   8          3.76          3.75         6.91 o
   6   6   8       2736.67       2866.40        37.59 o
   7   6   8        886.34        913.51        22.04 o
   8   6   8       1056.91       1064.96        27.96 o
   9   6   8        284.27        308.92        19.77 o
  10   6   8        457.85        453.55        27.63 o
 -14   7   8         61.45         55.32        16.99 o
 -13   7   8        262.00        265.21        19.92 o
 -12   7   8        650.84        574.26        20.53 o
 -11   7   8       1471.84       1509.24        27.94 o
 -10   7   8       1096.37       1080.75        27.44 o
  -9   7   8       2594.93       2556.23        33.57 o
  -8   7   8        280.87        289.74        11.33 o
  -7   7   8        969.22        919.12        18.42 o
  -6   7   8       5503.16       5668.03        40.07 o
  -5   7   8       5366.96       5376.52        39.07 o
  -4   7   8       5250.78       5585.90        38.47 o
  -3   7   8       7747.25       7576.25        48.46 o
  -2   7   8       2753.22       2844.96        23.39 o
  -1   7   8         53.45         34.68         4.31 o
   0   7   8         89.25         91.12         5.23 o
   1   7   8       3761.52       3771.45        31.16 o
   2   7   8        377.14        369.12         9.42 o
   3   7   8       2838.51       2670.57        27.30 o
   4   7   8       1164.26       1169.63        21.11 o
   5   7   8        764.53        781.04        18.29 o
   6   7   8       2263.26       2286.46        32.23 o
   7   7   8       2259.54       2224.36        38.27 o
   8   7   8        307.35        318.45        18.46 o
   9   7   8        370.65        351.90        20.43 o
  10   7   8        895.14        928.68        35.01 o
 -14   8   8         56.81         58.36        17.05 o
 -13   8   8        242.45        207.39        17.36 o
 -12   8   8        867.94        863.38        31.57 o
 -11   8   8        483.96        457.19        17.11 o
 -10   8   8       2167.92       2233.83        32.83 o
  -9   8   8        178.62        195.83        11.72 o
  -8   8   8        154.08        159.28        12.23 o
  -7   8   8         15.94         10.19         5.61 o
  -6   8   8       3879.01       3982.95        32.13 o
  -5   8   8       5289.72       5388.16        40.16 o
  -4   8   8      17992.87      17920.70       110.11 o
  -3   8   8       4692.32       4702.65        33.70 o
  -2   8   8       8450.57       8683.82        55.47 o
  -1   8   8        272.89        270.96         9.88 o
   0   8   8        321.05        390.50        10.18 o
   1   8   8        825.66        784.15        13.22 o
   2   8   8        557.19        558.54        11.65 o
   3   8   8         58.66         53.94         6.26 o
   4   8   8       3012.57       2916.41        32.44 o
   5   8   8        202.07        208.42        11.82 o
   6   8   8       2830.69       2663.85        50.02 o
   7   8   8         41.68         44.96        11.06 o
   8   8   8        120.48        110.11        17.75 o
   9   8   8          9.26         13.68        13.47 o
  10   8   8        241.33        273.91        24.05 o
 -14   9   8          4.78        -16.99        16.99 o
 -13   9   8        228.97        241.17        18.19 o
 -12   9   8         24.12         31.08        12.82 o
 -11   9   8       3092.86       3066.49        45.17 o
 -10   9   8        162.17        166.05        13.33 o
  -9   9   8       1013.76        950.55        21.03 o
  -8   9   8         14.54         -4.50         6.81 o
  -7   9   8        239.07        246.71         9.32 o
  -6   9   8          9.45         14.19         4.95 o
  -5   9   8      13367.36      13499.25        86.45 o
  -4   9   8        711.21        734.65        13.96 o
  -3   9   8      10158.59      10030.71        61.90 o
  -2   9   8        275.56        251.17         7.07 o
  -1   9   8       3414.54       3479.07        28.62 o
   0   9   8          0.46         -1.75         3.80 o
   1   9   8         41.59         34.62         4.66 o
   2   9   8        833.86        697.98        13.06 o
   3   9   8       2352.22       2478.92        27.14 o
   4   9   8       1154.30       1045.71        20.07 o
   5   9   8       6881.08       6951.19        67.63 o
   6   9   8        103.90        120.70        10.89 o
   7   9   8        108.20         84.73        12.00 o
   8   9   8          0.29        -10.59        11.61 o
   9   9   8        127.45        121.59        16.15 o
  10   9   8         19.92         36.74        18.36 o
 -14  10   8         82.98         89.10        20.09 o
 -13  10   8        174.14        149.48        16.85 o
 -12  10   8       1342.90       1348.98        30.77 o
 -11  10   8        122.97         98.76        12.21 o
 -10  10   8       5127.21       5134.95        56.62 o
  -9  10   8        641.63        664.38        17.94 o
  -8  10   8        175.04        178.83        11.21 o
  -7  10   8        246.55        204.72        10.84 o
  -6  10   8       1606.75       1491.63        19.50 o
  -5  10   8        518.91        515.44        11.42 o
  -4  10   8       8802.80       8602.95        58.50 o
  -3  10   8        207.33        231.38         7.62 o
  -2  10   8       2561.96       2614.04        22.71 o
  -1  10   8       3324.69       3259.65        29.11 o
   0  10   8          6.41          1.04         4.39 o
   1  10   8         76.69         70.16         5.67 o
   2  10   8       1344.59       1338.97        20.39 o
   3  10   8       1182.83        969.83        16.98 o
   4  10   8       3977.30       3977.38        43.78 o
   5  10   8       1320.70       1274.40        25.68 o
   6  10   8       1436.34       1436.81        26.12 o
   7  10   8        289.68        325.64        17.64 o
   8  10   8         53.90         37.41        13.18 o
   9  10   8        264.19        299.28        20.96 o
  10  10   8        795.82        822.29        33.74 o
 -13  11   8        227.81        256.68        19.23 o
 -12  11   8          8.55          1.49        12.36 o
 -11  11   8        798.76        773.88        22.67 o
 -10  11   8        974.37        956.36        25.01 o
  -9  11   8       1468.70       1491.99        30.56 o
  -8  11   8        989.42        959.66        20.25 o
  -7  11   8        426.09        445.42        13.56 o
  -6  11   8       1278.43       1224.39        18.35 o
  -5  11   8       4274.15       3975.37        34.28 o
  -4  11   8        577.12        532.85        12.15 o
  -3  11   8        673.57        664.89        11.62 o
  -2  11   8         21.39         12.98         4.18 o
  -1  11   8       6278.37       6268.97        43.04 o
   0  11   8       1174.87       1152.50        15.41 o
   1  11   8       1280.42       1299.47        18.72 o
   2  11   8        967.11       1019.15        19.60 o
   3  11   8        968.82        944.17        21.24 o
   4  11   8         30.76         19.51         7.49 o
   5  11   8       2824.16       2702.14        35.22 o
   6  11   8        794.45        781.89        20.08 o
   7  11   8       1241.37       1238.22        28.12 o
   8  11   8         77.62         88.10        14.38 o
   9  11   8       1245.04       1268.16        34.05 o
  10  11   8        557.04        627.94        30.90 o
 -13  12   8        181.91        200.92        19.82 o
 -12  12   8         85.80         68.61        14.09 o
 -11  12   8          4.82         -0.21        11.07 o
 -10  12   8        226.19        216.05        13.77 o
  -9  12   8       2502.33       2524.95        35.52 o
  -8  12   8       2679.97       2728.22        38.23 o
  -7  12   8          4.15         -6.06         6.06 o
  -6  12   8       2227.80       2293.87        26.55 o
  -5  12   8       2433.25       2475.78        26.98 o
  -4  12   8        261.38        301.09         9.31 o
  -3  12   8          6.92         -0.93         4.38 o
  -2  12   8          9.44          3.62         4.48 o
  -1  12   8         56.09         38.86         5.29 o
   0  12   8      13323.08      13238.31        83.40 o
   1  12   8       1290.36       1256.98        18.15 o
   2  12   8       2917.31       2911.95        32.32 o
   3  12   8        290.94        328.49        13.21 o
   4  12   8        400.66        407.61        14.52 o
   5  12   8        127.94        130.62        13.74 o
   6  12   8        911.36        919.24        22.13 o
   7  12   8        536.31        506.37        19.91 o
   8  12   8       2078.10       2180.60        47.83 o
   9  12   8         51.76         78.66        16.67 o
 -13  13   8        321.14        351.76        23.08 o
 -12  13   8          0.27        -12.35        12.35 o
 -11  13   8        742.79        718.27        23.75 o
 -10  13   8         71.33         63.86        12.31 o
  -9  13   8       1011.72       1079.30        27.66 o
  -8  13   8        670.34        681.13        22.59 o
  -7  13   8       2720.20       2784.81        31.64 o
  -6  13   8         10.48          8.06         6.26 o
  -5  13   8       2876.15       2800.98        30.09 o
  -4  13   8        195.67        210.65         8.86 o
  -3  13   8          1.24          0.01         4.69 o
  -2  13   8        522.03        513.45        14.85 o
  -1  13   8        580.88        579.41        12.89 o
   0  13   8        389.26        347.42         9.69 o
   1  13   8      10313.03      10214.87        76.85 o
   2  13   8        114.99        103.39         7.87 o
   3  13   8         93.67         98.08         9.64 o
   4  13   8         16.00         17.95         8.34 o
   5  13   8         52.27         39.59         9.32 o
   6  13   8        106.63        109.20        11.09 o
   7  13   8       1390.04       1435.21        31.02 o
   8  13   8         36.60         62.03        14.61 o
   9  13   8        746.02        785.29        28.44 o
 -13  14   8        445.98        477.62        28.55 o
 -12  14   8         75.73         80.88        16.86 o
 -11  14   8          4.83        -12.72        12.72 o
 -10  14   8         18.65         26.31        11.46 o
  -9  14   8        103.69         96.34        12.41 o
  -8  14   8       3299.45       3374.37        42.11 o
  -7  14   8        435.86        461.66        13.61 o
  -6  14   8       1000.23       1052.90        19.07 o
  -5  14   8        256.56        275.23        10.18 o
  -4  14   8        651.56        672.83        14.90 o
  -3  14   8        126.16        122.61         7.49 o
  -2  14   8       1471.26       1322.94        17.65 o
  -1  14   8        238.34        204.23         8.54 o
   0  14   8       8171.02       8356.81        64.35 o
   1  14   8        390.31        374.23        11.04 o
   2  14   8       4865.30       4745.72        47.63 o
   3  14   8       1327.10       1287.05        33.05 o
   4  14   8         78.51         85.42        10.30 o
   5  14   8        260.65        244.46        16.84 o
   6  14   8        557.60        541.84        21.50 o
   7  14   8          5.07          3.79        11.78 o
   8  14   8       1134.15       1145.47        36.61 o
   9  14   8         13.14         24.42        15.96 o
 -13  15   8        255.30        223.22        28.16 o
 -12  15   8        136.90        166.34        19.38 o
 -11  15   8         53.98         50.21        15.11 o
 -10  15   8         91.03         91.67        14.38 o
  -9  15   8       1088.43       1106.23        36.88 o
  -8  15   8         31.94         33.74         8.45 o
  -7  15   8       1042.92       1023.66        30.46 o
  -6  15   8         51.53         75.29         8.19 o
  -5  15   8        622.32        715.74        15.73 o
  -4  15   8        605.53        649.44        15.71 o
  -3  15   8        209.07        203.40         9.39 o
  -2  15   8         10.57         12.20         5.54 o
  -1  15   8       3728.22       3781.24        37.03 o
   0  15   8       1163.45       1214.89        18.73 o
   1  15   8       7120.08       6939.05        59.25 o
   2  15   8       3985.85       3818.04        39.17 o
   3  15   8       1508.71       1416.37        30.33 o
   4  15   8        184.60        157.03        15.87 o
   5  15   8        196.32        199.55        13.47 o
   6  15   8        841.91        888.95        36.26 o
   7  15   8        723.10        709.03        24.60 o
   8  15   8        102.14        124.00        27.00 o
   9  15   8        348.46        337.25        22.26 o
 -12  16   8        779.89        826.04        51.75 o
 -11  16   8          1.78         14.89        14.63 o
 -10  16   8       1778.79       1847.35        38.27 o
  -9  16   8        407.56        445.03        18.78 o
  -8  16   8        249.87        254.88        13.91 o
  -7  16   8        105.10        100.90        11.79 o
  -6  16   8        202.11        205.35        10.69 o
  -5  16   8       1309.51       1396.83        29.16 o
  -4  16   8       2894.69       2981.47        33.56 o
  -3  16   8        279.42        278.30        10.96 o
  -2  16   8        887.40        904.62        16.30 o
  -1  16   8       2454.61       2483.03        30.59 o
   0  16   8        269.31        303.81        10.96 o
   1  16   8        402.93        371.93        14.79 o
   2  16   8       3385.70       3363.73        40.54 o
   3  16   8       2896.16       2785.83        52.37 o
   4  16   8        856.16        790.18        22.86 o
   5  16   8        305.33        293.59        15.63 o
   6  16   8        855.08        756.04        26.98 o
   7  16   8         59.05         66.51        14.74 o
   8  16   8        157.27        135.64        18.51 o
 -12  17   8         24.24         10.60        18.00 o
 -11  17   8       2459.82       2619.08        60.75 o
 -10  17   8          0.85         -3.11        13.11 o
  -9  17   8        694.88        657.32        34.92 o
  -8  17   8        110.01        129.02        11.06 o
  -7  17   8         21.92         10.38         9.45 o
  -6  17   8        353.48        343.11        12.76 o
  -5  17   8       1440.19       1500.03        23.40 o
  -4  17   8        545.76        549.46        15.79 o
  -3  17   8       4471.56       4456.50        48.15 o
  -2  17   8         34.06         29.51         6.75 o
  -1  17   8       1202.87       1169.52        20.31 o
   0  17   8         87.33         70.99         7.87 o
   1  17   8        293.59        313.24        11.64 o
   2  17   8       2487.46       2476.78        34.34 o
   3  17   8       1774.76       1758.72        29.98 o
   4  17   8         69.61         79.99        10.50 o
   5  17   8       3061.86       3031.61        44.15 o
   6  17   8        187.89        200.60        17.25 o
   7  17   8         75.88         59.12        15.10 o
   8  17   8          4.27         -2.03        21.15 o
 -12  18   8        816.81        844.01        82.27 o
 -11  18   8         13.77         28.88        17.69 o
 -10  18   8       1147.38       1247.15        36.60 o
  -9  18   8        216.75        221.48        20.98 o
  -8  18   8         52.54         55.41         9.95 o
  -7  18   8          1.50         -8.25         8.25 o
  -6  18   8        105.41         97.07         9.42 o
  -5  18   8          0.16         -7.18         7.18 o
  -4  18   8       5122.32       5271.32        52.35 o
  -3  18   8       1807.72       1731.27        26.78 o
  -2  18   8       3502.24       3543.43        36.93 o
  -1  18   8        123.35        106.59         8.82 o
   0  18   8         39.54         25.78         7.53 o
   1  18   8        206.96        211.88        10.58 o
   2  18   8        787.74        791.49        25.22 o
   3  18   8        368.84        349.92        13.93 o
   4  18   8       3052.85       3049.67        43.73 o
   5  18   8         38.33         71.24        11.92 o
   6  18   8       1308.78       1283.11        39.94 o
   7  18   8        218.95        219.89        20.12 o
   8  18   8         32.79         39.20        16.52 o
 -11  19   8        624.80        695.49        31.48 o
 -10  19   8        616.56        626.01        28.39 o
  -9  19   8        695.69        661.63        27.73 o
  -8  19   8        269.49        274.43        15.06 o
  -7  19   8        236.99        209.90        12.69 o
  -6  19   8        279.83        286.35        12.97 o
  -5  19   8        850.32        861.29        19.02 o
  -4  19   8        423.56        442.34        21.68 o
  -3  19   8       3575.89       3626.03        49.61 o
  -2  19   8        516.80        528.77        19.99 o
  -1  19   8       1483.81       1451.59        23.28 o
   0  19   8        288.22        276.92        11.85 o
   1  19   8         47.18         32.64         7.88 o
   2  19   8       1397.23       1385.45        32.13 o
   3  19   8       2415.63       2447.54        37.61 o
   4  19   8        628.94        631.90        30.81 o
   5  19   8       1207.96       1186.07        30.99 o
   6  19   8       1203.67       1262.68        33.52 o
   7  19   8         30.97         13.96        21.49 o
 -11  20   8          6.80         -1.23        18.11 o
 -10  20   8        259.82        223.46        25.89 o
  -9  20   8        896.75        964.75        32.32 o
  -8  20   8       1066.02       1112.57        26.44 o
  -7  20   8        217.46        223.20        15.23 o
  -6  20   8        867.26        853.32        30.15 o
  -5  20   8        505.44        504.91        15.70 o
  -4  20   8        363.21        346.76        13.32 o
  -3  20   8        241.50        238.90        11.93 o
  -2  20   8       4152.92       4119.96        45.31 o
  -1  20   8       1728.98       1725.94        26.47 o
   0  20   8       1482.20       1468.95        24.45 o
   1  20   8         52.21         50.63         8.57 o
   2  20   8        251.61        264.89        12.64 o
   3  20   8       1075.53       1098.97        26.21 o
   4  20   8       1222.76       1240.99        31.36 o
   5  20   8         15.56         20.73        12.40 o
   6  20   8        186.45        195.64        26.40 o
   7  20   8        298.64        325.56        22.64 o
 -11  21   8         28.85         -9.96        17.99 o
 -10  21   8         14.97          1.23        17.26 o
  -9  21   8        327.66        301.60        19.85 o
  -8  21   8        131.88        128.13        17.14 o
  -7  21   8       3676.44       3753.45        49.86 o
  -6  21   8        314.47        307.13        17.88 o
  -5  21   8        491.32        482.61        17.00 o
  -4  21   8         13.57          0.74         8.33 o
  -3  21   8        241.46        223.35        14.93 o
  -2  21   8        808.03        752.16        21.70 o
  -1  21   8       1582.82       1478.41        39.21 o
   0  21   8        186.24        196.19        11.46 o
   1  21   8        633.43        638.38        25.21 o
   2  21   8         10.05          6.36         8.56 o
   3  21   8        197.08        190.78        14.13 o
   4  21   8          9.44         24.88        13.10 o
   5  21   8          6.47          8.87        12.10 o
   6  21   8          5.51         -8.27        13.81 o
   7  21   8        555.21        550.19        40.15 o
 -10  22   8          2.50        -13.78        17.09 o
  -9  22   8         17.40         -1.89        14.79 o
  -8  22   8       1016.16       1010.92        26.84 o
  -7  22   8         97.67         91.69        13.46 o
  -6  22   8       2599.00       2642.11        43.43 o
  -5  22   8          3.90         -3.13         9.30 o
  -4  22   8        108.74        100.40        11.04 o
  -3  22   8         20.28         25.79         9.22 o
  -2  22   8        184.64        171.50        11.29 o
  -1  22   8        163.89        147.06        12.93 o
   0  22   8       1455.47       1380.49        29.99 o
   1  22   8         34.52         35.88         9.20 o
   2  22   8        978.77        948.76        23.36 o
   3  22   8        148.71        152.06        13.65 o
   4  22   8         36.80         41.48        14.11 o
   5  22   8          9.47          7.21        12.67 o
   6  22   8        115.76         73.67        47.02 o
 -10  23   8         37.00         43.86        18.66 o
  -9  23   8        170.84        162.81        17.32 o
  -8  23   8         20.97         32.88        13.31 o
  -7  23   8       1577.77       1574.00        34.82 o
  -6  23   8        359.22        360.53        18.99 o
  -5  23   8        294.20        295.55        16.09 o
  -4  23   8          5.98          6.74        10.68 o
  -3  23   8         94.34         86.90        11.34 o
  -2  23   8          3.74         -3.75         9.61 o
  -1  23   8       1772.47       1757.05        29.92 o
   0  23   8         23.62         15.34         9.23 o
   1  23   8        261.35        247.50        13.54 o
   2  23   8         39.69         13.96         9.77 o
   3  23   8        193.69        222.17        14.46 o
   4  23   8         23.97         24.34        12.30 o
   5  23   8        152.90        149.43        30.48 o
   6  23   8        159.40        161.67        20.06 o
  -9  24   8        172.87        184.99        19.99 o
  -8  24   8       1248.99       1323.99        32.09 o
  -7  24   8        509.21        532.63        21.76 o
  -6  24   8       1160.19       1143.89        30.04 o
  -5  24   8        417.26        431.68        18.94 o
  -4  24   8        295.16        314.70        17.84 o
  -3  24   8         15.00         14.49        10.45 o
  -2  24   8         43.18         42.64        11.90 o
  -1  24   8        264.90        282.38        15.44 o
   0  24   8        684.95        680.48        20.94 o
   1  24   8          6.09         -4.61         9.81 o
   2  24   8         61.75         39.06        10.49 o
   3  24   8       1143.03       1144.07        26.63 o
   4  24   8        139.95        113.92        18.11 o
   5  24   8         99.78         83.91        19.92 o
  -8  25   8          2.43         14.34        13.90 o
  -7  25   8        804.79        804.73        40.72 o
  -6  25   8       1408.28       1430.78        33.58 o
  -5  25   8        264.59        296.58        18.24 o
  -4  25   8        276.22        304.01        16.96 o
  -3  25   8       2332.59       2437.22        71.74 o
  -2  25   8        433.13        451.27        19.96 o
  -1  25   8         40.13         34.98        11.98 o
   0  25   8         50.00         41.83        11.48 o
   1  25   8        228.11        219.99        15.02 o
   2  25   8        468.73        469.04        25.21 o
   3  25   8        436.42        410.25        27.26 o
   4  25   8        131.85        153.00        19.30 o
  -8  26   8         83.48         54.59        15.26 o
  -7  26   8         49.99         49.94        14.95 o
  -6  26   8          1.86        -12.98        12.98 o
  -5  26   8        240.58        226.21        21.34 o
  -4  26   8       1939.60       1956.66        36.30 o
  -3  26   8          1.57         15.14        12.23 o
  -2  26   8       1003.78        970.82        27.82 o
  -1  26   8         86.85         67.59        13.18 o
   0  26   8          1.18         -7.30        10.62 o
   1  26   8         61.79         45.04        11.54 o
   2  26   8          4.66          6.69        12.32 o
   3  26   8        522.56        523.40        45.19 o
   4  26   8       1435.24       1563.41        71.51 o
  -7  27   8          3.33        -13.20        13.65 o
  -6  27   8         68.86         66.58        15.55 o
  -5  27   8        436.07        443.69        21.93 o
  -4  27   8         34.32         16.59        15.08 o
  -3  27   8       2256.17       2400.02        46.88 o
  -2  27   8         75.50         73.97        15.19 o
  -1  27   8        103.78        113.31        15.87 o
   0  27   8        112.49        117.75        14.72 o
   1  27   8          5.08         -5.23        12.85 o
   2  27   8          3.58         -6.08        12.66 o
   3  27   8        535.96        528.68        23.79 o
  -5  28   8         18.91         20.17        14.12 o
  -4  28   8        598.62        595.51        26.17 o
  -3  28   8         24.00          1.22        13.85 o
  -2  28   8        505.48        516.17        38.37 o
  -1  28   8        585.67        578.69        24.95 o
   0  28   8         55.04         28.23        14.82 o
   1  28   8         47.16         30.75        14.32 o
   2  28   8        311.94        308.62        19.85 o
  -4  29   8        183.12        193.33        18.21 o
  -3  29   8        221.03        232.74        29.44 o
  -2  29   8        235.36        233.11        19.68 o
  -1  29   8        536.31        475.96        26.13 o
   0  29   8        187.74        177.23        19.34 o
 -13   0   9       1764.04       1794.34        79.14 o
 -11   0   9       2627.02       2647.55        78.28 o
  -9   0   9        458.92        442.48        25.11 o
  -7   0   9        375.19        398.16        23.31 o
  -5   0   9       4474.47       4331.44        45.53 o
  -3   0   9      13609.94      13832.38       100.32 o
  -1   0   9        287.12        310.81        11.70 o
   1   0   9         12.07          1.66         5.90 o
   3   0   9       7138.04       7059.31        90.18 o
   5   0   9       2707.98       2751.06        42.33 o
   7   0   9         10.30          4.28        11.42 o
   9   0   9        361.60        453.71        58.62 o
 -14   1   9        125.83        118.95        22.51 o
 -13   1   9        614.78        666.69        31.12 o
 -12   1   9       3479.77       3601.61        64.82 o
 -11   1   9         68.14         65.19        13.69 o
 -10   1   9       1639.88       1590.58        33.13 o
  -9   1   9        879.17        889.60        25.60 o
  -8   1   9        113.84        113.61        13.64 o
  -7   1   9        639.09        631.73        14.77 o
  -6   1   9        360.33        373.38        13.40 o
  -5   1   9       1280.45       1270.12        16.58 o
  -4   1   9       4361.46       4211.86        28.35 o
  -3   1   9        801.79        754.31        10.07 o
  -2   1   9       4477.17       4517.80        30.77 o
  -1   1   9       1289.99       1326.18        15.41 o
   0   1   9         44.34         43.60         4.35 o
   1   1   9       1111.31       1126.83        15.14 o
   2   1   9       1763.55       1694.51        17.66 o
   3   1   9       3266.20       3177.04        28.70 o
   4   1   9       2874.66       2963.29        30.46 o
   5   1   9        815.26        800.83        16.09 o
   6   1   9        258.51        256.54        13.89 o
   7   1   9         79.59         84.95        10.34 o
   8   1   9          4.04         13.17        11.29 o
   9   1   9         98.03         74.11        22.88 o
  10   1   9        620.85        657.97        70.34 o
 -14   2   9        449.69        458.39        29.78 o
 -13   2   9        762.85        840.66        33.98 o
 -12   2   9        181.49        214.91        18.99 o
 -11   2   9        670.73        623.96        23.98 o
 -10   2   9        956.69        902.49        26.01 o
  -9   2   9        778.67        790.08        20.25 o
  -8   2   9         51.00         42.56         7.33 o
  -7   2   9        617.22        614.66        12.87 o
  -6   2   9        478.13        475.94        10.63 o
  -5   2   9       1830.81       1724.29        18.66 o
  -4   2   9         58.87         64.90         4.74 o
  -3   2   9       5416.13       5416.50        37.20 o
  -2   2   9       5305.44       5221.74        32.86 o
  -1   2   9       5999.79       5980.71        39.91 o
   0   2   9         66.50         89.46         5.21 o
   1   2   9        919.37        872.50        13.62 o
   2   2   9       6849.62       6641.70        44.77 o
   3   2   9       2977.47       2888.43        27.35 o
   4   2   9        240.91        254.17         9.46 o
   5   2   9        575.65        601.05        15.32 o
   6   2   9        281.91        317.03        13.16 o
   7   2   9         42.17         29.28        10.04 o
   8   2   9        159.97        179.94        16.57 o
   9   2   9        476.67        486.56        26.04 o
  10   2   9         75.60         36.58        22.47 o
 -14   3   9        790.21        806.35        41.97 o
 -13   3   9       1331.17       1389.59        41.30 o
 -12   3   9          1.85         41.05        14.73 o
 -11   3   9          2.66        -12.08        12.08 o
 -10   3   9         11.80          2.35         8.93 o
  -9   3   9         74.09         68.24         9.03 o
  -8   3   9       7335.18       7372.21        60.47 o
  -7   3   9        147.08        155.50         7.93 o
  -6   3   9       2027.67       2056.77        21.81 o
  -5   3   9         44.94         26.75         4.34 o
  -4   3   9       1668.32       1723.12        19.26 o
  -3   3   9        705.19        673.60        11.51 o
  -2   3   9       6213.52       6028.42        37.13 o
  -1   3   9       1301.25       1308.80        13.54 o
   0   3   9       6815.97       6832.75        46.58 o
   1   3   9       2682.42       2517.73        23.55 o
   2   3   9       3513.42       3380.79        28.61 o
   3   3   9        493.33        487.16        11.78 o
   4   3   9        324.52        313.92        10.95 o
   5   3   9        313.15        345.26        13.62 o
   6   3   9        482.09        533.71        16.92 o
   7   3   9          3.77          3.85         9.28 o
   8   3   9       1619.19       1686.20        50.12 o
   9   3   9        366.67        450.51        25.57 o
  10   3   9         93.27         88.83        20.22 o
 -14   4   9          9.88         31.68        19.88 o
 -13   4   9        333.49        355.03        26.65 o
 -12   4   9        233.35        213.84        19.50 o
 -11   4   9         47.98         41.31        11.94 o
 -10   4   9         59.75         38.65         9.81 o
  -9   4   9       2986.59       3036.97        36.68 o
  -8   4   9        786.94        737.77        17.93 o
  -7   4   9       6927.77       6786.57        51.76 o
  -6   4   9        517.75        507.09        11.67 o
  -5   4   9          5.65          8.18         3.98 o
  -4   4   9        164.28        154.10         6.32 o
  -3   4   9        116.59        135.55         5.45 o
  -2   4   9       1008.23       1025.09        12.39 o
  -1   4   9      10136.28      10051.21        58.28 o
   0   4   9          0.27          0.73         3.72 o
   1   4   9       4368.94       4417.04        36.35 o
   2   4   9       1087.89       1054.88        15.83 o
   3   4   9        169.86        137.71         8.38 o
   4   4   9          3.95         -4.62         6.67 o
   5   4   9        583.38        598.26        17.22 o
   6   4   9        694.28        672.47        19.68 o
   7   4   9       2458.58       2480.92        36.40 o
   8   4   9         60.46         59.87        14.35 o
   9   4   9       1193.99       1236.61        37.17 o
  10   4   9        106.81         95.76        20.48 o
 -14   5   9        723.89        682.97        33.39 o
 -13   5   9        155.33        153.44        22.04 o
 -12   5   9          3.80         -9.48        12.19 o
 -11   5   9        331.18        301.84        15.50 o
 -10   5   9       1417.81       1416.02        26.33 o
  -9   5   9        433.28        460.02        14.95 o
  -8   5   9       4324.47       4301.66        43.38 o
  -7   5   9        442.84        417.35        11.12 o
  -6   5   9       4597.43       4494.28        37.02 o
  -5   5   9         14.34         10.43         4.60 o
  -4   5   9         52.27         66.74         4.74 o
  -3   5   9        384.32        404.40        10.19 o
  -2   5   9       4555.37       4363.55        32.35 o
  -1   5   9        129.17        137.70         6.24 o
   0   5   9       8818.56       8868.37        58.73 o
   1   5   9         13.53         16.59         5.01 o
   2   5   9       1682.35       1734.70        20.46 o
   3   5   9        147.43        117.84         8.02 o
   4   5   9         29.03         18.13         7.02 o
   5   5   9        105.43         93.88         9.73 o
   6   5   9       1742.69       1789.06        29.11 o
   7   5   9        269.36        268.29        16.65 o
   8   5   9       1285.97       1264.78        31.49 o
   9   5   9         52.40         60.35        14.97 o
  10   5   9         51.43        104.01        20.68 o
 -14   6   9          6.57          7.19        19.10 o
 -13   6   9        242.26        213.76        20.01 o
 -12   6   9          2.34         45.87        12.24 o
 -11   6   9        194.86        164.97        13.60 o
 -10   6   9       1428.06       1463.84        26.60 o
  -9   6   9       4575.12       4492.09        49.39 o
  -8   6   9        200.81        211.39        10.55 o
  -7   6   9       6204.91       6004.43        48.60 o
  -6   6   9       7278.31       7279.16        50.72 o
  -5   6   9       2463.28       2544.16        22.91 o
  -4   6   9         29.49         21.40         4.06 o
  -3   6   9          5.36          8.22         3.53 o
  -2   6   9        993.70        923.39        16.26 o
  -1   6   9       4304.05       4236.94        34.32 o
   0   6   9        157.48        261.04         8.00 o
   1   6   9       2281.05       2310.73        24.84 o
   2   6   9        232.59        258.24        10.02 o
   3   6   9       1238.92       1152.92        21.44 o
   4   6   9        213.48        237.56        15.59 o
   5   6   9         96.16         74.97        10.15 o
   6   6   9        554.48        595.18        18.93 o
   7   6   9       2749.18       2872.45        63.40 o
   8   6   9        116.59        113.80        15.45 o
   9   6   9        735.52        773.39        34.60 o
  10   6   9        559.37        594.47        34.04 o
 -14   7   9        292.88        278.53        33.17 o
 -13   7   9        405.42        435.89        32.56 o
 -12   7   9        534.14        536.63        20.98 o
 -11   7   9         45.31         53.44        11.14 o
 -10   7   9       1491.59       1466.79        26.76 o
  -9   7   9       1670.16       1709.81        28.16 o
  -8   7   9        783.22        773.07        20.64 o
  -7   7   9       1732.92       1783.28        23.42 o
  -6   7   9       4368.09       4283.84        33.65 o
  -5   7   9       1377.37       1509.54        17.19 o
  -4   7   9        616.71        565.60        11.00 o
  -3   7   9        663.73        564.41        10.32 o
  -2   7   9       1036.93       1077.96        15.81 o
  -1   7   9        510.20        479.39        11.09 o
   0   7   9        121.61        126.29         6.75 o
   1   7   9        868.32        852.56        17.55 o
   2   7   9       1279.52       1378.93        18.51 o
   3   7   9          3.83          2.73         5.85 o
   4   7   9       2033.70       1931.49        27.85 o
   5   7   9        309.75        319.01        13.91 o
   6   7   9       1077.03       1028.00        29.42 o
   7   7   9        401.67        372.08        16.41 o
   8   7   9        267.75        286.26        19.05 o
   9   7   9         95.19         87.38        16.65 o
  10   7   9        485.25        572.53        31.00 o
 -14   8   9        223.15        162.15        19.56 o
 -13   8   9        219.90        209.23        17.67 o
 -12   8   9         97.81         91.75        14.33 o
 -11   8   9       1747.66       1734.19        31.77 o
 -10   8   9        218.63        224.25        13.55 o
  -9   8   9        310.72        297.11        13.61 o
  -8   8   9         34.28         24.28         7.82 o
  -7   8   9         59.03         67.62         7.69 o
  -6   8   9       2254.28       2070.48        21.34 o
  -5   8   9       6346.56       6397.13        46.73 o
  -4   8   9         14.19          9.63         4.49 o
  -3   8   9       9035.09       9079.73        60.33 o
  -2   8   9       3873.76       3894.50        30.45 o
  -1   8   9        657.06        632.50        11.42 o
   0   8   9          2.36         -4.36         4.36 o
   1   8   9        452.43        447.75        12.46 o
   2   8   9         66.54         68.22         6.56 o
   3   8   9       3665.82       3676.64        36.67 o
   4   8   9         82.69         70.95         9.05 o
   5   8   9       1291.45       1250.75        24.04 o
   6   8   9       1468.19       1444.28        36.62 o
   7   8   9         24.85         30.17        10.75 o
   8   8   9        151.11        139.01        16.51 o
   9   8   9         24.63         34.55        15.78 o
 -14   9   9         19.74         32.32        17.08 o
 -13   9   9         81.26         98.97        15.85 o
 -12   9   9       2236.83       2185.36        42.23 o
 -11   9   9         28.88         32.88        11.39 o
 -10   9   9       1597.25       1566.18        38.50 o
  -9   9   9          2.98          0.03         8.30 o
  -8   9   9          0.23         -7.09         7.09 o
  -7   9   9        473.61        439.53        15.30 o
  -6   9   9       2120.24       2047.90        23.67 o
  -5   9   9         25.32         21.55         5.30 o
  -4   9   9      15721.33      15812.05       102.81 o
  -2   9   9         31.83         32.07         4.97 o
  -1   9   9        215.25        229.66         7.64 o
   1   9   9        188.20        172.80         9.07 o
   2   9   9        414.45        428.98        12.66 o
   3   9   9        323.36        315.06        11.61 o
   4   9   9       3657.55       3512.80        46.90 o
   5   9   9         48.66         45.47         9.44 o
   6   9   9        282.02        305.45        14.62 o
   7   9   9         53.15         78.29        13.47 o
   8   9   9        104.54         94.01        15.04 o
   9   9   9         40.46          4.09        14.83 o
 -13  10   9        650.77        639.13        24.16 o
 -12  10   9          0.86         11.44        12.75 o
 -11  10   9       2366.55       2409.78        41.38 o
 -10  10   9        526.65        500.20        21.97 o
  -9  10   9        454.68        430.77        15.72 o
  -8  10   9        193.58        200.55        11.30 o
  -7  10   9          2.38         -6.36         6.36 o
  -6  10   9       2194.04       2095.29        25.44 o
  -5  10   9       6529.38       6299.41        49.84 o
  -4  10   9       1218.91       1208.20        16.65 o
  -3  10   9        939.86        852.35        12.95 o
  -2  10   9       1299.14       1300.99        19.29 o
  -1  10   9        389.05        361.89        10.48 o
   0  10   9        501.81        518.36        13.05 o
   1  10   9        462.88        430.30        13.36 o
   2  10   9       1333.92       1276.95        21.41 o
   3  10   9        225.68        246.98        12.40 o
   4  10   9        185.60        196.81        18.50 o
   5  10   9       1984.14       1980.70        41.24 o
   6  10   9        667.64        626.88        18.85 o
   7  10   9        100.96         73.87        13.28 o
   8  10   9         69.27         64.49        14.54 o
   9  10   9         38.74         40.04        15.47 o
 -13  11   9         85.98         96.86        16.15 o
 -12  11   9        478.85        513.89        25.46 o
 -11  11   9        469.22        450.41        33.18 o
 -10  11   9        873.11        871.60        22.41 o
  -9  11   9       1113.03       1134.04        26.38 o
  -8  11   9       1569.18       1646.73        29.38 o
  -7  11   9        702.44        713.45        16.14 o
  -6  11   9        161.60        236.49        10.05 o
  -5  11   9       3045.57       3024.62        31.44 o
  -4  11   9       1714.62       1594.37        27.20 o
  -3  11   9          4.32          2.05         4.88 o
  -2  11   9        320.36        348.98         8.91 o
  -1  11   9        665.85        660.12        13.32 o
   0  11   9       2425.34       2365.41        23.99 o
   1  11   9       2744.07       2721.17        32.67 o
   2  11   9       1221.90       1075.04        21.25 o
   3  11   9        496.80        516.83        18.23 o
   4  11   9        215.81        202.55        13.39 o
   5  11   9        350.33        334.61        18.59 o
   6  11   9        292.65        245.86        13.81 o
   7  11   9         46.83         70.46        13.50 o
   8  11   9        220.91        188.71        17.42 o
   9  11   9        686.62        752.81        28.83 o
 -13  12   9        166.52        162.27        17.78 o
 -12  12   9         22.19         22.78        13.57 o
 -11  12   9        322.71        338.27        18.03 o
 -10  12   9        530.41        533.63        20.32 o
  -9  12   9       1300.79       1275.62        41.31 o
  -8  12   9          0.29         -2.82         8.55 o
  -7  12   9       3610.26       3461.72        37.50 o
  -6  12   9       2437.41       2494.60        43.31 o
  -5  12   9        244.23        211.11         9.34 o
  -4  12   9        101.61        114.29         7.61 o
  -3  12   9       1186.63       1864.01        32.40 o
  -2  12   9          6.89         11.45         5.37 o
  -1  12   9        677.52        685.66        14.92 o
   0  12   9        300.96        311.03         9.73 o
   1  12   9       3574.30       3450.87        36.22 o
   2  12   9       1391.89       1375.83        24.40 o
   3  12   9          8.12          9.31         8.16 o
   4  12   9        122.08        125.87        11.78 o
   5  12   9        655.31        627.15        20.52 o
   6  12   9        140.41        134.28        12.64 o
   7  12   9        783.54        762.51        25.60 o
   8  12   9        104.11        125.78        17.16 o
   9  12   9        233.14        224.55        20.38 o
 -13  13   9         16.58         35.29        17.09 o
 -12  13   9         15.23          8.32        15.01 o
 -11  13   9          0.16         -4.36        12.98 o
 -10  13   9        717.35        768.11        23.92 o
  -9  13   9         39.12         23.60        10.93 o
  -8  13   9       2808.78       2842.69        44.82 o
  -7  13   9        437.08        375.84        12.62 o
  -6  13   9       2138.73       2112.21        27.17 o
  -5  13   9        470.61        392.24        13.34 o
  -4  13   9          5.90          2.88         5.68 o
  -3  13   9          3.29          0.32         5.35 o
  -2  13   9       2123.07       2090.42        22.16 o
  -1  13   9        364.11        339.96        11.07 o
   0  13   9       7890.56       7866.95        60.43 o
   1  13   9        124.22        123.95         9.11 o
   2  13   9        253.90        279.09        15.83 o
   3  13   9         71.28         57.73        10.86 o
   4  13   9         60.13         35.79        11.39 o
   5  13   9         80.84         48.35        11.08 o
   6  13   9        766.26        765.43        28.98 o
   7  13   9          6.44          5.83        12.80 o
   8  13   9        915.57        927.40        30.47 o
   9  13   9          2.88         15.02        15.04 o
 -13  14   9         47.31         55.37        17.81 o
 -12  14   9          1.18         -4.55        15.15 o
 -11  14   9          2.62         -0.02        13.31 o
 -10  14   9          7.44          4.59        13.20 o
  -9  14   9       1019.08       1010.26        25.64 o
  -8  14   9         65.23         54.62        10.39 o
  -7  14   9       2077.05       2179.39        30.36 o
  -6  14   9          5.16         15.17         6.95 o
  -5  14   9         77.70         77.86         8.02 o
  -4  14   9        334.91        321.25        10.90 o
  -3  14   9        663.03        687.73        14.53 o
  -2  14   9        607.08        589.84        19.80 o
  -1  14   9       5304.71       5160.25        44.15 o
   0  14   9        139.93        128.96         8.60 o
   1  14   9       6772.21       6650.58        62.34 o
   2  14   9         69.96         65.87        10.02 o
   3  14   9         26.68         10.10         8.74 o
   4  14   9        146.68        127.30        12.02 o
   5  14   9         13.43          6.03        13.21 o
   6  14   9        346.74        347.45        32.51 o
   7  14   9       1767.87       1865.42        42.84 o
   8  14   9         31.33         31.90        16.01 o
 -12  15   9        107.89        128.08        18.43 o
 -11  15   9        294.54        310.63        20.74 o
 -10  15   9         13.60         15.90        13.03 o
  -9  15   9        372.98        380.87        20.76 o
  -8  15   9        973.78        939.86        22.38 o
  -7  15   9          1.75         -7.25         7.25 o
  -6  15   9        559.35        654.16        16.17 o
  -5  15   9        249.37        250.01        10.99 o
  -4  15   9        450.60        474.88        13.49 o
  -3  15   9       2289.75       2267.48        30.33 o
  -2  15   9       1671.00       1689.27        23.03 o
  -1  15   9       1956.99       1969.93        26.73 o
   0  15   9       3364.90       3379.12        35.75 o
   1  15   9        880.47        839.15        18.22 o
   2  15   9       1303.12       1245.04        37.03 o
   3  15   9        164.92        147.76        11.83 o
   4  15   9        418.03        342.73        15.86 o
   5  15   9       1147.32       1077.33        25.75 o
   6  15   9        601.81        602.42        25.15 o
   7  15   9         30.39         12.01        14.61 o
   8  15   9        563.06        566.89        28.89 o
 -12  16   9         84.48         94.49        18.18 o
 -11  16   9        763.97        858.68        29.04 o
 -10  16   9       1186.39       1191.72        32.02 o
  -9  16   9        241.56        223.90        15.87 o
  -8  16   9        164.80        158.51        15.38 o
  -7  16   9        171.12        155.31        11.75 o
  -6  16   9        350.08        349.80        14.00 o
  -5  16   9       1486.81       1510.33        23.83 o
  -4  16   9         58.93         67.54         8.14 o
  -3  16   9       1777.20       1774.74        32.41 o
  -2  16   9       2105.68       2056.47        29.33 o
  -1  16   9        820.90        804.66        19.94 o
   0  16   9        442.16        434.52        14.89 o
   1  16   9       1876.28       1936.77        26.74 o
   2  16   9        667.44        644.47        24.60 o
   3  16   9        690.06        642.40        19.66 o
   4  16   9        258.36        289.57        18.24 o
   5  16   9        836.01        780.84        23.88 o
   6  16   9        948.12        959.78        55.92 o
   7  16   9        206.77        205.99        20.46 o
   8  16   9         18.93         41.35        17.27 o
 -12  17   9       1068.26       1008.10        51.44 o
 -11  17   9        316.15        352.46        28.68 o
 -10  17   9        656.17        624.83        28.75 o
  -9  17   9        301.24        302.42        18.45 o
  -8  17   9          0.11         -7.54         9.49 o
  -7  17   9         43.93         43.56        11.48 o
  -6  17   9        132.84         99.99         9.79 o
  -5  17   9        278.39        261.30        14.56 o
  -4  17   9       4522.97       4510.93        45.76 o
  -3  17   9        297.62        291.64        11.85 o
  -2  17   9        601.97        604.15        16.37 o
  -1  17   9        452.73        445.30        13.77 o
   0  17   9         28.33         28.30         7.47 o
   1  17   9         46.37         38.75         7.99 o
   2  17   9        885.80        934.80        20.98 o
   3  17   9        211.81        230.96        15.66 o
   4  17   9       2332.25       2297.35        43.63 o
   5  17   9        588.14        554.30        21.76 o
   6  17   9        106.52        110.27        16.11 o
   7  17   9         81.85         85.15        17.29 o
 -12  18   9        222.63        258.76        24.44 o
 -11  18   9        674.41        695.93        31.82 o
 -10  18   9          0.00         -1.38        13.58 o
  -9  18   9          2.01        -12.15        12.15 o
  -8  18   9         17.49         20.11        10.16 o
  -7  18   9        640.61        635.49        21.33 o
  -6  18   9         94.29        160.14        11.05 o
  -5  18   9       1463.08       1479.42        24.29 o
  -4  18   9         46.26         45.07         8.48 o
  -3  18   9       2637.56       2725.87        33.63 o
  -2  18   9        143.97        138.97        11.16 o
  -1  18   9          6.98          3.46         7.37 o
   0  18   9        463.35        540.57        18.88 o
   1  18   9         78.59         60.95         8.89 o
   2  18   9         50.00         55.19         9.50 o
   3  18   9       2407.45       2457.19        40.59 o
   4  18   9        729.28        739.72        40.87 o
   5  18   9        931.61        936.92        26.95 o
   6  18   9         37.59         19.04        14.97 o
   7  18   9          0.64         -5.30        15.13 o
 -11  19   9         74.29         82.73        19.49 o
 -10  19   9        327.27        316.30        24.81 o
  -9  19   9        277.74        274.61        24.86 o
  -8  19   9        173.61        173.08        13.95 o
  -7  19   9        215.86        212.74        14.97 o
  -6  19   9        407.47        412.78        16.86 o
  -5  19   9        159.50        147.28        11.21 o
  -4  19   9       1497.31       1482.34        25.07 o
  -3  19   9       1919.52       1833.80        28.88 o
  -2  19   9       1178.62       1163.90        23.34 o
  -1  19   9          2.62          7.74         7.67 o
   0  19   9         76.73         69.38         9.30 o
   1  19   9       1814.96       1877.11        28.42 o
   2  19   9        859.35        835.93        21.16 o
   3  19   9       1127.87       1097.37        28.16 o
   4  19   9       1244.89       1246.33        29.78 o
   5  19   9        327.38        373.87        21.12 o
   6  19   9        143.12        127.90        18.21 o
   7  19   9         62.97         59.75        18.11 o
 -11  20   9        197.81        190.03        22.69 o
 -10  20   9          5.04         -8.38        16.11 o
  -9  20   9        745.96        737.93        29.68 o
  -8  20   9         65.37         70.19        12.55 o
  -7  20   9        720.81        717.27        21.42 o
  -6  20   9       2004.02       2026.56        32.48 o
  -5  20   9        878.18        892.29        30.93 o
  -4  20   9          9.54         11.53         8.49 o
  -3  20   9        214.47        190.01        17.00 o
  -2  20   9        417.42        397.73        18.93 o
  -1  20   9        881.03        840.73        22.70 o
   0  20   9        173.97        180.70        11.45 o
   1  20   9        651.50        628.99        23.80 o
   2  20   9        694.52        706.63        30.48 o
   3  20   9        270.36        263.63        28.73 o
   4  20   9          0.47        -11.59        11.59 o
   5  20   9         52.22         50.93        17.20 o
   6  20   9         20.64         17.70        16.24 o
 -10  21   9        120.29        107.60        19.61 o
  -9  21   9          2.45         18.40        16.81 o
  -8  21   9       1296.84       1294.72        30.06 o
  -7  21   9        320.32        342.93        18.96 o
  -6  21   9        479.68        557.41        24.89 o
  -5  21   9        898.41        895.85        20.72 o
  -4  21   9          2.34         14.51         8.33 o
  -3  21   9         38.22         47.10         9.66 o
  -2  21   9        457.04        393.88        15.63 o
  -1  21   9        398.20        394.98        16.59 o
   0  21   9       1009.85        960.31        32.34 o
   1  21   9        307.42        325.50        14.23 o
   2  21   9         46.40         45.20        11.18 o
   3  21   9        278.89        347.56        17.93 o
   4  21   9         55.91         38.58        13.53 o
   5  21   9        701.51        724.21        56.69 o
   6  21   9          4.22         48.64        18.44 o
 -10  22   9         49.61         48.62        18.92 o
  -9  22   9       1202.41       1259.03        40.27 o
  -8  22   9          2.21         19.07        12.85 o
  -7  22   9       1081.46       1084.12        30.13 o
  -6  22   9         19.16          6.50        11.06 o
  -5  22   9         33.57         21.51        10.59 o
  -4  22   9         14.07          9.49         9.03 o
  -3  22   9          0.31         -9.33         9.33 o
  -2  22   9          1.87         -6.83         8.82 o
  -1  22   9       1034.61       1013.65        28.54 o
   0  22   9        114.01        139.19        11.43 o
   1  22   9         25.41         13.44        11.35 o
   2  22   9        455.23        474.07        18.65 o
   3  22   9        121.84        124.38        14.47 o
   4  22   9         35.95         24.12        13.51 o
   5  22   9        212.85        214.08        21.85 o
  -9  23   9         50.68         68.52        15.57 o
  -8  23   9       4506.85       4726.80        70.85 o
  -7  23   9         76.96         85.55        14.03 o
  -6  23   9        428.66        437.10        19.28 o
  -5  23   9         52.86         67.33        12.23 o
  -4  23   9        111.78        119.10        13.20 o
  -3  23   9        838.50        895.65        33.51 o
  -2  23   9        350.12        343.19        16.71 o
  -1  23   9        282.86        307.76        15.23 o
   0  23   9       1105.76       1095.39        26.41 o
   1  23   9         56.58         71.96        11.07 o
   2  23   9        203.53        163.45        13.22 o
   3  23   9          0.42         -0.58        11.94 o
   4  23   9         68.10         58.73        15.11 o
   5  23   9        551.90        566.79        29.63 o
  -9  24   9        198.25        201.55        18.91 o
  -8  24   9         64.09        100.10        16.14 o
  -7  24   9       2242.32       2341.20        42.78 o
  -6  24   9          9.54         29.84        13.91 o
  -5  24   9        520.34        535.96        20.80 o
  -4  24   9         91.89         74.81        12.73 o
  -3  24   9        190.38        211.36        16.05 o
  -2  24   9       1381.16       1344.19        31.48 o
  -1  24   9        585.42        625.57        22.91 o
   0  24   9          8.34         32.88        10.70 o
   1  24   9        553.65        517.65        19.92 o
   2  24   9         30.69         13.70        10.60 o
   3  24   9         37.56         60.36        14.45 o
   4  24   9         92.84         83.01        17.09 o
  -8  25   9         82.89         63.81        15.77 o
  -7  25   9        371.80        427.98        22.23 o
  -6  25   9        384.84        389.15        27.79 o
  -5  25   9        120.31        104.90        14.41 o
  -4  25   9        568.93        584.89        24.49 o
  -3  25   9        827.79        859.88        29.15 o
  -2  25   9        696.07        716.38        24.55 o
  -1  25   9        313.33        327.33        18.39 o
   0  25   9          0.58         -5.71        10.62 o
   1  25   9          1.51         -2.58        11.12 o
   2  25   9        432.28        379.77        17.95 o
   3  25   9         34.73         48.24        14.65 o
   4  25   9        527.40        515.28        28.53 o
  -7  26   9        131.85        132.35        17.24 o
  -6  26   9          9.16          1.01        13.69 o
  -5  26   9        286.73        282.73        20.60 o
  -4  26   9        230.10        273.30        29.29 o
  -3  26   9       1029.39        998.37        34.24 o
  -2  26   9        530.88        546.67        23.42 o
  -1  26   9         18.56          0.94        12.61 o
   0  26   9        116.49        122.86        14.74 o
   1  26   9          7.93         31.11        13.04 o
   2  26   9         26.61         17.32        12.74 o
   3  26   9        953.16        977.65        40.65 o
  -6  27   9        389.29        414.20        22.27 o
  -5  27   9        748.44        770.43        32.73 o
  -4  27   9        828.91        815.30        27.26 o
  -3  27   9        191.10        216.25        21.06 o
  -2  27   9        458.86        457.26        34.82 o
  -1  27   9         51.37         56.49        15.38 o
   0  27   9        192.12        204.18        17.14 o
   1  27   9         89.35         82.04        14.78 o
   2  27   9        185.48        182.92        17.55 o
  -4  28   9        150.95        176.62        18.55 o
  -3  28   9        280.22        312.85        32.15 o
  -2  28   9        143.54        166.39        20.14 o
  -1  28   9         46.52         45.09        15.48 o
   0  28   9         39.57         52.20        15.09 o
 -14   0  10         12.64         15.67        27.21 o
 -12   0  10       2639.78       2592.05       144.78 o
 -10   0  10        145.93        156.52        21.26 o
  -8   0  10       1567.79       1523.67        37.57 o
  -6   0  10        114.50        104.59        11.68 o
  -4   0  10       6486.19       6535.52        67.37 o
  -2   0  10          0.83          2.73         5.20 o
   0   0  10       5916.29       5704.64        56.41 o
   2   0  10         37.32         15.09         7.26 o
   4   0  10       3383.54       3363.00        47.46 o
   6   0  10        254.56        284.40        17.52 o
   8   0  10         48.26         58.74        24.21 o
 -14   1  10        159.51        173.54        23.52 o
 -13   1  10        101.28         95.44        22.68 o
 -12   1  10        111.18        111.01        17.01 o
 -11   1  10        530.11        508.15        25.26 o
 -10   1  10       1530.94       1478.84        44.48 o
  -9   1  10        766.28        808.69        24.25 o
  -8   1  10        140.02        110.78        10.65 o
  -7   1  10         38.18         41.92         8.60 o
  -6   1  10        646.00        621.25        16.11 o
  -5   1  10       1405.60       1407.90        27.05 o
  -4   1  10        707.82        672.60        13.58 o
  -3   1  10       1743.82       1677.23        17.83 o
  -2   1  10       4277.91       4466.77        32.34 o
  -1   1  10       1188.61       1107.66        15.87 o
   0   1  10        283.34        277.59         7.68 o
   1   1  10        380.09        385.43         9.18 o
   2   1  10        209.36        213.88         8.03 o
   3   1  10       3546.95       3571.56        37.08 o
   4   1  10         49.77         35.74         7.18 o
   5   1  10        190.33        186.54        10.95 o
   6   1  10        223.70        218.32        13.87 o
   7   1  10        451.81        483.10        19.23 o
   8   1  10        195.94        182.00        18.22 o
   9   1  10         80.58         56.49        29.81 o
 -14   2  10         17.26         -6.83        19.10 o
 -13   2  10        494.22        480.95        28.61 o
 -12   2  10         87.51         84.57        20.50 o
 -11   2  10         74.74         68.84        14.34 o
 -10   2  10         38.09         36.22        12.81 o
  -9   2  10       4062.25       3975.49        56.95 o
  -8   2  10         22.47         13.47         8.46 o
  -7   2  10       1431.01       1465.57        24.24 o
  -6   2  10        167.02        190.60         8.91 o
  -5   2  10        221.16        238.29         8.62 o
  -4   2  10        131.90        151.02         6.52 o
  -3   2  10       4621.21       4493.72        36.16 o
  -2   2  10        309.97        304.77         7.30 o
  -1   2  10        129.46        149.16         6.34 o
   0   2  10        153.45        169.88         6.60 o
   1   2  10       2434.49       2386.69        23.04 o
   2   2  10       2201.01       2117.12        25.19 o
   3   2  10         58.76         63.59         7.77 o
   4   2  10         41.03         29.49         7.22 o
   5   2  10        648.19        666.66        18.59 o
   6   2  10          8.22          8.05         9.41 o
   7   2  10         31.66         37.57        11.08 o
   8   2  10          5.29          1.05        12.27 o
   9   2  10        822.79        817.43       107.84 o
 -14   3  10        133.17        121.95        28.60 o
 -13   3  10         22.12         49.09        19.01 o
 -12   3  10        130.24        147.75        18.16 o
 -11   3  10         48.58         37.47        13.76 o
 -10   3  10        113.46        105.29        14.43 o
  -9   3  10         12.74          9.66         9.44 o
  -8   3  10          5.49         -4.65         7.28 o
  -7   3  10       1240.57       1247.71        22.57 o
  -6   3  10       2916.04       2817.73        28.70 o
  -5   3  10          2.30         -4.14         4.14 o
  -4   3  10        712.79        718.57        11.35 o
  -3   3  10          1.01          6.88         3.90 o
  -2   3  10       2830.44       2812.32        24.81 o
  -1   3  10       1624.42       1577.03        17.87 o
   0   3  10         99.92        116.20         6.44 o
   1   3  10        539.21        569.26        12.29 o
   2   3  10       1350.73       1291.12        19.36 o
   3   3  10        639.05        672.38        16.97 o
   4   3  10       1133.44       1072.07        21.41 o
   5   3  10         48.52         42.44         9.39 o
   6   3  10       1274.36       1287.37        31.66 o
   7   3  10        328.11        340.03        17.76 o
   8   3  10        681.67        723.49        26.39 o
   9   3  10          3.82         20.08        17.60 o
 -14   4  10        234.50        254.53        25.87 o
 -13   4  10         44.63         45.75        19.12 o
 -12   4  10        648.20        652.78        28.65 o
 -11   4  10          0.37        -14.66        14.66 o
 -10   4  10        148.54        131.24        13.34 o
  -9   4  10        220.22        222.79        12.55 o
  -8   4  10       3919.05       4013.26        45.21 o
  -7   4  10         23.51         24.51         6.47 o
  -6   4  10         47.53         56.32         6.35 o
  -5   4  10        296.94        286.78         8.02 o
  -4   4  10       2029.05       1971.01        19.75 o
  -3   4  10          5.64          4.35         3.88 o
  -2   4  10       1412.64       1356.41        23.17 o
  -1   4  10        332.56        360.10         9.83 o
   0   4  10       1686.38       1604.40        19.21 o
   1   4  10        379.84        379.70        11.38 o
   2   4  10       1028.89        918.60        17.78 o
   3   4  10        342.78        327.63        13.73 o
   4   4  10        659.70        625.90        17.16 o
   5   4  10         88.09         80.45        10.37 o
   6   4  10         65.79         62.96        10.80 o
   7   4  10         87.17         90.66        13.15 o
   8   4  10        371.57        353.60        24.38 o
   9   4  10         78.61         81.06        16.95 o
 -14   5  10          8.94         50.25        21.12 o
 -13   5  10         12.16          4.82        18.69 o
 -12   5  10        197.10        177.77        20.96 o
 -11   5  10         22.22          7.28        11.44 o
 -10   5  10          7.79         14.90         9.21 o
  -9   5  10       2918.84       2926.51        41.53 o
  -8   5  10         16.18         11.94         7.08 o
  -7   5  10        610.92        625.94        16.04 o
  -6   5  10        126.58        113.98         7.34 o
  -5   5  10       1055.73        998.08        14.10 o
  -4   5  10          4.83          7.88         4.13 o
  -3   5  10       1869.28       1742.85        19.44 o
  -2   5  10        854.93        855.45        14.18 o
  -1   5  10       4589.34       4487.58        38.66 o
   0   5  10        176.92        186.25         8.82 o
   1   5  10        749.83        735.91        15.19 o
   2   5  10        414.03        424.25        12.13 o
   3   5  10       1655.44       1626.14        27.96 o
   4   5  10        184.32        187.96        11.62 o
   5   5  10         39.08         41.05         9.57 o
   6   5  10        281.48        297.20        20.75 o
   7   5  10        820.91        825.89        24.25 o
   8   5  10          0.35        -12.72        12.72 o
   9   5  10          0.34         -0.15        18.89 o
 -14   6  10        169.28        171.06        24.16 o
 -13   6  10         14.80          9.30        18.46 o
 -12   6  10          8.99          4.31        14.11 o
 -11   6  10       1258.61       1293.71        30.33 o
 -10   6  10        293.92        287.18        14.75 o
  -9   6  10       1840.38       1869.28        29.37 o
  -8   6  10       1202.06       1203.46        21.58 o
  -7   6  10        721.93        732.73        17.63 o
  -6   6  10        452.75        395.31        10.52 o
  -5   6  10        346.15        357.59         9.14 o
  -4   6  10        102.21        106.76         6.33 o
  -3   6  10       4502.08       4429.20        33.89 o
  -2   6  10        547.68        566.59        11.21 o
  -1   6  10         29.74         15.47         5.21 o
   0   6  10       1941.26       1933.56        24.01 o
   1   6  10        934.33        850.23        16.88 o
   2   6  10        392.98        362.55        11.46 o
   3   6  10          8.53          2.18         6.99 o
   4   6  10        202.63        228.15        12.23 o
   5   6  10       1329.05       1361.10        28.11 o
   6   6  10        110.74        104.24        12.07 o
   7   6  10        192.65        176.43        14.98 o
   8   6  10         18.75         15.63        13.43 o
   9   6  10        212.67        253.89        25.02 o
 -14   7  10         35.74         21.60        20.05 o
 -13   7  10        111.15         89.24        17.42 o
 -12   7  10          0.16         18.83        13.71 o
 -11   7  10          1.57         -1.53        12.24 o
 -10   7  10       1390.52       1394.79        27.73 o
  -9   7  10       1183.36       1130.42        23.16 o
  -8   7  10        158.94        144.15        11.45 o
  -7   7  10         51.38         26.19         6.87 o
  -6   7  10       2175.01       2129.84        22.86 o
  -5   7  10        601.18        590.64        12.65 o
  -4   7  10       1022.32        943.01        14.42 o
  -3   7  10         52.34         55.01         5.28 o
  -2   7  10       7824.12       7693.59        53.61 o
  -1   7  10        156.76        174.87         7.90 o
   0   7  10        155.39        141.44         9.70 o
   1   7  10        289.83        256.22        11.51 o
   2   7  10        390.69        366.18        11.92 o
   3   7  10          6.04         -6.62         6.80 o
   4   7  10       1263.42       1300.36        23.96 o
   5   7  10         27.15         36.26         9.55 o
   6   7  10       1042.92       1055.25        24.17 o
   7   7  10        162.66        188.55        15.45 o
   8   7  10          5.68        -13.23        13.23 o
   9   7  10          0.00          0.12        17.50 o
 -14   8  10         78.06         75.79        21.65 o
 -13   8  10         47.60         36.14        16.10 o
 -12   8  10       1092.74       1110.03        31.05 o
 -11   8  10        117.92        121.23        13.40 o
 -10   8  10        200.89        156.29        14.29 o
  -9   8  10        920.73        850.05        25.85 o
  -8   8  10        598.85        566.05        18.49 o
  -7   8  10          1.69         -3.06         6.52 o
  -6   8  10        382.52        401.12        13.62 o
  -5   8  10        761.10        726.05        14.05 o
  -4   8  10       2105.65       2129.58        22.59 o
  -3   8  10       1961.80       1919.80        19.60 o
  -2   8  10        569.05        521.46        11.35 o
  -1   8  10       1875.77       1917.71        23.10 o
   0   8  10         13.59         19.33         6.24 o
   1   8  10        159.07        138.34         9.67 o
   2   8  10        407.47        403.00        13.58 o
   3   8  10          1.66         11.20         7.40 o
   4   8  10        927.63        913.58        20.90 o
   5   8  10        841.60        864.60        27.24 o
   6   8  10        432.55        470.02        17.89 o
   7   8  10        470.48        485.07        20.17 o
   8   8  10        389.80        395.51        21.89 o
   9   8  10          8.13         -4.68        15.53 o
 -14   9  10         42.87         44.92        17.07 o
 -13   9  10        361.09        368.99        21.01 o
 -12   9  10        129.58        110.10        15.06 o
 -11   9  10       1303.45       1285.56        33.29 o
 -10   9  10        349.02        351.30        17.93 o
  -9   9  10        855.66        864.56        24.15 o
  -8   9  10        345.09        338.52        13.65 o
  -7   9  10        191.17        212.79        11.86 o
  -6   9  10         81.06         36.28         7.78 o
  -5   9  10       3775.81       3655.49        33.34 o
  -4   9  10       1502.14       1511.80        19.19 o
  -3   9  10       4272.83       4253.57        34.14 o
  -2   9  10          3.56         -4.85         4.85 o
  -1   9  10       1968.00       1912.65        21.40 o
   0   9  10        102.84         81.93         9.03 o
   1   9  10          3.82         -6.06         6.06 o
   2   9  10        403.71        340.70        16.09 o
   3   9  10       1253.56       1207.34        24.55 o
   4   9  10        141.90        143.17        11.61 o
   5   9  10         86.57         74.33        10.74 o
   6   9  10          9.08          3.51        10.34 o
   7   9  10        777.37        810.05        26.74 o
   8   9  10        356.42        385.66        22.66 o
   9   9  10         23.88          3.13        15.55 o
 -13  10  10         92.43         68.85        16.10 o
 -12  10  10        304.82        305.01        18.71 o
 -11  10  10        536.99        508.44        29.32 o
 -10  10  10         36.13         50.37        10.93 o
  -9  10  10          0.31         -2.71         9.46 o
  -8  10  10         61.52         45.06         9.80 o
  -7  10  10       2212.13       2269.22        29.97 o
  -6  10  10         36.99         22.49         6.49 o
  -5  10  10       2561.36       2600.93        28.43 o
  -4  10  10        860.36        853.43        15.55 o
  -3  10  10         10.69          0.85         4.67 o
  -2  10  10       1335.36       1312.79        18.76 o
  -1  10  10        100.67         83.38         6.64 o
   0  10  10       2738.96       2886.84        33.13 o
   1  10  10       1828.29       1812.85        26.77 o
   2  10  10        850.01        785.00        19.93 o
   3  10  10        829.25        785.90        20.81 o
   4  10  10        576.32        573.81        21.00 o
   5  10  10        823.11        752.77        20.84 o
   6  10  10         48.98         45.52        11.62 o
   7  10  10          5.40         -0.64        12.85 o
   8  10  10        194.67        220.68        19.76 o
 -13  11  10        278.35        282.75        20.08 o
 -12  11  10          4.28         -0.05        12.90 o
 -11  11  10         97.96        101.86        14.24 o
 -10  11  10       1261.83       1233.66        34.30 o
  -9  11  10         17.91          6.64        10.11 o
  -8  11  10        289.40        292.43        23.32 o
  -7  11  10        861.98        849.16        22.19 o
  -6  11  10       5889.26       6001.41        53.52 o
  -5  11  10         84.80         78.31         7.48 o
  -4  11  10        504.10        470.51        14.13 o
  -3  11  10          1.44          0.80         5.18 o
  -2  11  10         35.26         27.62         5.66 o
  -1  11  10        130.95        124.25         7.42 o
   0  11  10       1233.39       1157.09        17.95 o
   1  11  10         26.98         31.44         7.93 o
   2  11  10       2327.71       2361.28        37.37 o
   3  11  10        446.68        373.34        15.45 o
   4  11  10        218.08        225.38        14.65 o
   5  11  10          4.07          1.58        11.21 o
   6  11  10        177.62        180.46        14.70 o
   7  11  10          1.12        -11.04        15.20 o
   8  11  10         88.39         93.72        17.14 o
 -13  12  10        242.02        255.01        22.24 o
 -12  12  10         16.57         -0.69        14.82 o
 -11  12  10         17.22         24.36        14.10 o
 -10  12  10         90.62         85.18        13.47 o
  -9  12  10        172.74        154.31        13.63 o
  -8  12  10        417.28        395.50        21.58 o
  -7  12  10        380.18        401.96        15.90 o
  -6  12  10        465.21        408.79        12.99 o
  -5  12  10        749.07        679.07        15.18 o
  -4  12  10        494.17        551.16        14.04 o
  -3  12  10       1325.83       1333.37        19.67 o
  -2  12  10        303.16        293.25         9.92 o
  -1  12  10        125.14        115.58         7.66 o
   0  12  10       1003.88       1024.84        19.45 o
   1  12  10       2599.45       2517.57        34.66 o
   2  12  10        163.18        152.73        14.96 o
   3  12  10        356.73        381.87        15.60 o
   4  12  10        672.08        641.36        27.21 o
   5  12  10         93.76        105.19        15.84 o
   6  12  10        337.09        338.75        18.96 o
   7  12  10         21.57         23.78        13.47 o
   8  12  10        198.97        210.49        19.93 o
 -13  13  10        190.46        185.67        20.82 o
 -12  13  10          6.86         -3.91        14.47 o
 -11  13  10        440.14        426.09        25.60 o
 -10  13  10         42.72         43.54        14.90 o
  -9  13  10        714.77        729.35        22.17 o
  -8  13  10          5.14         -3.62         9.74 o
  -7  13  10        569.48        562.58        15.68 o
  -6  13  10        297.03        281.75        14.80 o
  -5  13  10       1248.36       1246.24        21.11 o
  -4  13  10         24.22         11.41         6.53 o
  -3  13  10         25.21         10.17         6.14 o
  -2  13  10        224.88        227.12        10.23 o
  -1  13  10       2237.84       2213.61        26.94 o
   0  13  10        194.93        183.98        10.37 o
   1  13  10        319.71        318.92        13.99 o
   2  13  10        635.53        668.35        20.95 o
   3  13  10        778.00        762.92        21.14 o
   4  13  10        416.32        446.13        18.31 o
   5  13  10        101.49        113.59        13.57 o
   6  13  10          5.75        -11.65        11.65 o
   7  13  10       1010.90       1014.62        34.45 o
   8  13  10         38.60         45.18        18.06 o
 -13  14  10         36.90         50.43        18.04 o
 -12  14  10        479.76        455.53        25.23 o
 -11  14  10        456.72        479.20        23.68 o
 -10  14  10         11.17          4.09        12.43 o
  -9  14  10         20.96         13.61        10.96 o
  -8  14  10        688.08        682.63        26.40 o
  -7  14  10         26.84         25.74         8.14 o
  -6  14  10         48.37         39.65         8.91 o
  -5  14  10         90.66         70.99         8.94 o
  -4  14  10       1144.65       1169.16        20.50 o
  -3  14  10        871.91        858.16        17.25 o
  -2  14  10        624.76        632.28        15.02 o
  -1  14  10       1059.80       1069.09        20.15 o
   0  14  10       2562.95       2547.79        48.40 o
   1  14  10        206.06        198.16        12.32 o
   2  14  10         31.57         19.48        10.12 o
   3  14  10         16.06         23.77         9.57 o
   4  14  10        581.92        582.08        20.41 o
   5  14  10        448.27        435.87        20.40 o
   6  14  10        813.74        842.23        27.24 o
   7  14  10         17.13         13.43        15.96 o
   8  14  10         14.99          6.42        16.46 o
 -12  15  10         11.87         27.06        16.69 o
 -11  15  10        267.56        240.03        20.21 o
 -10  15  10       1816.61       1840.79        76.29 o
  -9  15  10        107.97        111.59        13.16 o
  -8  15  10         18.76         13.06         9.63 o
  -7  15  10        103.77         78.88         9.43 o
  -6  15  10        241.68        240.70        14.81 o
  -5  15  10         10.17         16.70         7.58 o
  -4  15  10        580.58        565.18        15.38 o
  -3  15  10         38.91         48.85         7.64 o
  -2  15  10       3356.90       3302.28        43.42 o
  -1  15  10        146.16        125.23        12.10 o
   0  15  10         11.60         25.61         7.64 o
   1  15  10        325.61        298.27        13.96 o
   2  15  10        308.86        253.55        14.38 o
   3  15  10        168.64        146.44        13.52 o
   4  15  10       1185.61       1192.86        38.47 o
   5  15  10         21.51         45.25        15.85 o
   6  15  10        344.88        319.39        21.85 o
   7  15  10        134.80        115.96        19.24 o
 -12  16  10          2.87        -15.91        15.91 o
 -11  16  10        788.40        784.12        28.89 o
 -10  16  10         63.70         44.52        14.34 o
  -9  16  10        993.08       1007.41        46.95 o
  -8  16  10         43.36         40.77        10.34 o
  -7  16  10         24.93         35.24        10.04 o
  -6  16  10        158.90        164.39        10.90 o
  -5  16  10          2.47          2.85         7.52 o
  -4  16  10        158.52        143.88        10.04 o
  -3  16  10       1980.77       1952.77        32.28 o
  -2  16  10         75.18         68.18         8.70 o
  -1  16  10       1993.47       1912.73        28.98 o
   0  16  10        189.92        178.93        13.18 o
   1  16  10        994.60        962.84        20.99 o
   2  16  10         54.01         38.89        10.82 o
   3  16  10         34.99         28.31        11.57 o
   4  16  10         76.96         77.51        12.45 o
   5  16  10       3051.65       3160.44        55.54 o
   6  16  10         78.25         78.06        17.12 o
   7  16  10         14.21          2.58        16.33 o
 -12  17  10         57.91         51.57        17.72 o
 -11  17  10        770.24        790.56        30.01 o
 -10  17  10        991.07        941.43        39.67 o
  -9  17  10         42.80         39.26        13.53 o
  -8  17  10        741.65        763.82        21.45 o
  -7  17  10        385.89        367.49        14.87 o
  -6  17  10        182.20        183.41        11.73 o
  -5  17  10       1787.60       1822.99        27.03 o
  -4  17  10        488.64        492.84        14.89 o
  -3  17  10        450.94        453.95        16.44 o
  -2  17  10       1904.98       1835.14        26.93 o
  -1  17  10       1503.24       1492.50        33.64 o
   0  17  10        443.11        431.78        14.43 o
   1  17  10         29.63         15.06         8.87 o
   2  17  10         89.50         80.88        11.53 o
   3  17  10        166.41        147.32        14.46 o
   4  17  10         82.95         58.01        12.76 o
   5  17  10         35.36         42.88        13.28 o
   6  17  10        570.53        613.71        31.31 o
   7  17  10         59.37         43.10        17.54 o
 -11  18  10         39.05         33.51        16.91 o
 -10  18  10          0.36        -13.57        13.57 o
  -9  18  10        564.83        596.89        24.44 o
  -8  18  10       1371.58       1483.62        38.48 o
  -7  18  10          4.79         -2.29         8.82 o
  -6  18  10          1.16         -8.26         8.26 o
  -5  18  10        202.73        209.45        12.01 o
  -4  18  10       2103.35       2171.61        36.48 o
  -3  18  10        472.44        473.54        19.61 o
  -2  18  10        470.84        465.45        17.03 o
  -1  18  10        174.73        157.74        11.51 o
   0  18  10       1337.34       1365.99        26.91 o
   1  18  10        744.42        707.72        19.91 o
   2  18  10        273.73        306.92        15.95 o
   3  18  10        559.78        566.07        23.30 o
   4  18  10        852.22        807.31        28.03 o
   5  18  10         21.96         15.75        12.74 o
   6  18  10         84.90         84.55        17.78 o
 -11  19  10         22.61         19.17        18.17 o
 -10  19  10        114.19         81.21        18.37 o
  -9  19  10         81.15         53.00        15.00 o
  -8  19  10        359.55        360.90        18.16 o
  -7  19  10        668.69        657.25        19.75 o
  -6  19  10       1009.66       1005.78        21.96 o
  -5  19  10        714.57        669.75        21.64 o
  -4  19  10        522.77        488.29        16.70 o
  -3  19  10        164.61        169.56        14.68 o
  -2  19  10        415.90        397.85        16.62 o
  -1  19  10         72.02         67.68         9.56 o
   0  19  10        372.60        349.14        14.04 o
   1  19  10        263.15        319.96        24.73 o
   2  19  10       1841.38       1830.76        36.76 o
   3  19  10       1062.69       1058.72        28.57 o
   4  19  10         96.71        124.46        23.43 o
   5  19  10          8.18         20.91        14.16 o
   6  19  10        167.73        193.23        20.27 o
 -10  20  10         64.17         77.87        19.78 o
  -9  20  10          1.48         -6.96        15.23 o
  -8  20  10        162.57        177.68        15.42 o
  -7  20  10       1589.63       1551.28        31.20 o
  -6  20  10         73.15         78.80        11.29 o
  -5  20  10       1116.06       1090.87        23.26 o
  -4  20  10        461.07        501.50        21.56 o
  -3  20  10        273.53        249.30        13.86 o
  -2  20  10          7.65         -0.51        10.63 o
  -1  20  10          9.91          5.06         8.60 o
   0  20  10        296.10        366.22        15.92 o
   1  20  10       2475.00       2388.30        43.36 o
   2  20  10         32.47         42.87        12.89 o
   3  20  10         71.52         84.35        14.05 o
   4  20  10         96.61        118.86        16.43 o
   5  20  10        280.77        264.57        24.39 o
   6  20  10        379.33        415.55        26.23 o
 -10  21  10          5.41         -5.41        16.15 o
  -9  21  10         94.10        121.11        22.34 o
  -8  21  10        166.40        137.07        16.08 o
  -7  21  10         93.72         82.51        12.41 o
  -6  21  10        735.12        718.62        21.14 o
  -5  21  10        561.03        606.48        24.85 o
  -4  21  10        278.42        257.48        16.91 o
  -3  21  10         17.56         14.28         9.80 o
  -2  21  10         66.56         67.78        11.40 o
  -1  21  10        280.94        262.98        13.68 o
   0  21  10        665.12        673.60        22.83 o
   1  21  10        137.08        136.67        13.16 o
   2  21  10        472.80        477.92        21.10 o
   3  21  10         24.03          3.66        12.27 o
   4  21  10        181.58        160.13        17.52 o
   5  21  10          0.09        -11.18        16.92 o
  -9  22  10          3.26        -14.64        16.25 o
  -8  22  10       1209.47       1297.68        48.61 o
  -7  22  10        697.78        756.35        32.35 o
  -6  22  10         13.07         23.28        11.40 o
  -5  22  10        610.16        613.26        21.61 o
  -4  22  10       1612.61       1696.99        42.58 o
  -3  22  10         43.16         37.35        11.36 o
  -2  22  10        538.60        498.04        20.40 o
  -1  22  10        376.28        364.89        16.00 o
   0  22  10        525.55        517.65        18.17 o
   1  22  10         15.35         16.40        10.31 o
   2  22  10        258.77        254.73        19.19 o
   3  22  10        448.07        484.51        35.20 o
   4  22  10        349.33        356.24        21.74 o
   5  22  10         14.53         -3.48        20.99 o
  -9  23  10        211.35        277.97        19.81 o
  -8  23  10        244.28        314.24        19.98 o
  -7  23  10       1379.25       1390.42        45.09 o
  -6  23  10        248.36        244.35        17.44 o
  -5  23  10         92.99         82.46        13.02 o
  -4  23  10        275.82        301.58        17.35 o
  -3  23  10        190.00        166.35        14.49 o
  -2  23  10        530.56        548.16        21.62 o
  -1  23  10        611.57        618.13        30.05 o
   0  23  10         61.29         52.27        11.49 o
   1  23  10         64.75         79.75        12.23 o
   2  23  10        119.56        144.29        16.10 o
   3  23  10        370.77        394.50        22.10 o
   4  23  10        261.48        290.74        26.61 o
  -8  24  10        301.27        339.50        20.80 o
  -7  24  10        491.30        543.25        44.15 o
  -6  24  10          0.28        -12.11        12.11 o
  -5  24  10          3.69          1.38        11.59 o
  -4  24  10        167.54        172.81        15.34 o
  -3  24  10        967.26        967.00        30.69 o
  -2  24  10        257.84        253.72        17.69 o
  -1  24  10        798.25        769.51        23.74 o
   0  24  10         54.91         70.49        12.40 o
   1  24  10        101.08         73.58        12.98 o
   2  24  10         11.05         17.72        14.38 o
   3  24  10         69.12         98.28        16.47 o
  -7  25  10         89.91        112.40        16.38 o
  -6  25  10          2.29        -13.40        13.40 o
  -5  25  10         13.46         -6.41        12.57 o
  -4  25  10         68.55        100.28        16.29 o
  -3  25  10         19.60         36.31        14.35 o
  -2  25  10       1238.32       1216.64        35.43 o
  -1  25  10          1.92        -10.83        12.69 o
   0  25  10        113.01        119.16        20.73 o
   1  25  10          0.04        -12.74        12.74 o
   2  25  10         55.55         53.41        15.79 o
  -6  26  10         72.78         39.60        14.79 o
  -5  26  10        106.90        133.77        16.31 o
  -4  26  10        541.22        600.30        26.26 o
  -3  26  10        883.22        844.63        34.29 o
  -2  26  10        118.73        102.82        18.22 o
  -1  26  10        696.42        648.07        26.38 o
   0  26  10        212.73        190.27        16.77 o
   1  26  10         20.80          8.67        15.12 o
  -5  27  10        663.00        671.57        25.89 o
  -4  27  10        402.75        398.08        23.17 o
  -3  27  10         89.45         70.03        16.52 o
  -2  27  10        162.29        139.46        19.52 o
  -1  27  10        209.81        208.52        20.85 o
   0  27  10        607.63        645.42        40.85 o
 -13   0  11        143.66        116.99        45.72 o
 -11   0  11       1199.75       1146.61        44.16 o
  -9   0  11       3072.06       3238.58        78.36 o
  -7   0  11        140.35        135.94        23.35 o
  -5   0  11         81.35         80.92        12.85 o
  -3   0  11        460.47        411.34        13.91 o
  -1   0  11      11055.99      11294.87       105.65 o
   1   0  11       1715.03       1621.24        26.92 o
   3   0  11         13.22         19.47        11.57 o
   5   0  11         76.32         79.62        19.59 o
   7   0  11       2273.54       2362.16        72.36 o
   9   0  11          9.15        -35.17        37.52 o
 -14   1  11        119.35        119.81        22.35 o
 -13   1  11         65.09         35.14        18.51 o
 -12   1  11         62.80         53.41        16.69 o
 -11   1  11         51.04         52.81        15.09 o
 -10   1  11        159.92        187.05        16.92 o
  -9   1  11       1122.80       1106.24        28.72 o
  -8   1  11       4544.87       4534.70        59.21 o
  -7   1  11         10.58          1.20         8.72 o
  -6   1  11         38.31         24.86         8.16 o
  -5   1  11        371.95        394.76        14.53 o
  -4   1  11        527.97        467.60        12.71 o
  -3   1  11       2059.09       1967.01        21.55 o
  -2   1  11       2937.03       2855.12        28.50 o
  -1   1  11        237.54        309.56        10.03 o
   0   1  11       3372.75       3292.44        31.50 o
   1   1  11        400.38        393.60        12.22 o
   2   1  11         22.24         15.57         6.36 o
   3   1  11         11.70         15.19         6.98 o
   4   1  11         49.47         50.95         8.42 o
   5   1  11          4.80         -8.92         8.92 o
   6   1  11        375.10        392.77        18.23 o
   7   1  11         57.02         54.74        14.96 o
   8   1  11        682.78        709.69        34.35 o
   9   1  11        121.74        108.11        52.76 o
 -14   2  11        459.44        421.27        29.23 o
 -13   2  11        503.16        508.87        39.94 o
 -12   2  11         17.27         27.65        17.02 o
 -11   2  11        326.68        328.06        21.35 o
 -10   2  11         57.10         38.51        14.53 o
  -9   2  11        483.19        492.95        21.99 o
  -8   2  11        221.26        230.31        14.83 o
  -7   2  11       1231.35       1267.81        27.40 o
  -6   2  11       2702.18       2796.73        40.78 o
  -5   2  11         29.47         23.96         6.82 o
  -4   2  11        663.26        655.60        16.11 o
  -3   2  11       2608.06       2600.60        25.24 o
  -2   2  11       3789.55       3736.33        34.43 o
  -1   2  11       1004.20        996.29        18.29 o
   0   2  11        726.08        672.50        13.94 o
   1   2  11        108.75         97.81         7.11 o
   2   2  11       1765.25       1700.60        28.33 o
   3   2  11         75.33         61.48         8.78 o
   4   2  11        835.64        815.00        22.34 o
   5   2  11        134.83        132.69        13.99 o
   6   2  11        132.25        138.97        15.35 o
   7   2  11        300.55        314.11        18.18 o
   8   2  11        775.78        800.99        29.14 o
   9   2  11        472.98        488.91        44.35 o
 -14   3  11        118.03        140.59        23.13 o
 -13   3  11        155.05        122.99        22.00 o
 -12   3  11        514.59        513.89        27.98 o
 -11   3  11        384.22        387.82        22.22 o
 -10   3  11         93.29        107.58        14.81 o
  -9   3  11          1.92        -10.63        10.63 o
  -8   3  11        169.26        147.85        13.24 o
  -7   3  11       3383.67       3537.46        47.10 o
  -6   3  11        716.52        752.05        18.53 o
  -5   3  11       1078.07       1023.42        24.42 o
  -4   3  11       3288.30       3437.45        35.10 o
  -3   3  11       1653.24       1611.92        18.71 o
  -2   3  11          4.71          6.64         5.01 o
  -1   3  11          0.02          0.28         6.18 o
   0   3  11        272.68        265.89        10.10 o
   1   3  11        826.40        819.50        16.00 o
   2   3  11       1757.65       1721.30        26.11 o
   3   3  11        276.17        271.51        13.03 o
   4   3  11        996.90        965.96        30.67 o
   5   3  11        414.91        420.81        16.82 o
   6   3  11        535.75        519.31        18.77 o
   7   3  11          2.59          8.38        11.99 o
   8   3  11         40.03         44.12        14.47 o
   9   3  11        624.33        645.47        57.32 o
 -14   4  11          1.61         10.45        19.56 o
 -13   4  11        806.13        815.18        34.37 o
 -12   4  11        177.23        182.04        21.16 o
 -11   4  11        676.13        664.82        37.06 o
 -10   4  11        144.43        118.34        16.51 o
  -9   4  11         12.79          3.36        10.88 o
  -8   4  11         38.75         37.38        10.58 o
  -7   4  11        572.79        571.79        20.87 o
  -6   4  11       1111.05       1170.86        21.65 o
  -5   4  11       4673.62       4726.71        45.70 o
  -4   4  11        302.69        297.66        11.28 o
  -3   4  11       2877.93       2928.50        26.57 o
  -2   4  11          1.34         -4.81         4.81 o
  -1   4  11        356.90        354.89        11.68 o
   0   4  11        171.52        157.97        10.00 o
   1   4  11        112.87        135.71         8.97 o
   2   4  11        218.65        232.31        11.42 o
   3   4  11       6916.70       6649.41        65.57 o
   4   4  11          0.59         -8.51         8.51 o
   5   4  11        370.76        370.44        19.55 o
   6   4  11          6.24          1.24        10.40 o
   7   4  11        195.26        226.85        16.76 o
   8   4  11         12.42         -3.19        14.21 o
 -14   5  11        271.17        311.64        28.15 o
 -13   5  11         25.32         43.30        19.57 o
 -12   5  11       1166.51       1193.85        37.92 o
 -11   5  11        435.07        434.14        23.24 o
 -10   5  11         21.65         12.52        12.56 o
  -9   5  11         18.14         16.65         9.79 o
  -8   5  11        428.40        428.50        19.24 o
  -7   5  11         52.27         34.68         7.78 o
  -6   5  11       2080.45       2077.17        27.58 o
  -5   5  11         38.31         36.23         5.59 o
  -4   5  11       3662.42       3661.63        35.44 o
  -3   5  11        510.13        501.27        11.69 o
  -2   5  11        757.27        729.26        15.96 o
  -1   5  11         25.41         19.42         6.50 o
   0   5  11        207.59        163.54         9.70 o
   1   5  11        722.35        665.56        20.81 o
   2   5  11       3981.70       3939.52        46.01 o
   3   5  11        344.80        326.61        13.65 o
   4   5  11       2201.76       2255.69        32.99 o
   5   5  11        122.10        119.80        11.97 o
   6   5  11         56.44         62.19        12.57 o
   7   5  11        198.11        189.13        16.16 o
   8   5  11          7.64          4.88        15.41 o
 -14   6  11        255.06        261.05        26.34 o
 -13   6  11        136.08        147.03        22.57 o
 -12   6  11        293.56        296.56        24.54 o
 -11   6  11        587.05        588.56        26.09 o
 -10   6  11        291.18        299.25        21.42 o
  -9   6  11          8.49          6.68         9.43 o
  -8   6  11         45.05         25.75         8.56 o
  -7   6  11        479.03        443.71        18.37 o
  -6   6  11        136.83        144.58         8.60 o
  -5   6  11       1613.79       1641.34        23.40 o
  -4   6  11        421.24        410.49        12.31 o
  -3   6  11         64.95         50.34         6.43 o
  -2   6  11       2792.09       2756.14        30.10 o
  -1   6  11        139.10        131.65        11.16 o
   0   6  11        675.65        614.42        15.93 o
   1   6  11        454.92        460.92        14.47 o
   2   6  11       1466.18       1371.08        25.56 o
   3   6  11       3958.89       3903.92        60.58 o
   4   6  11        773.78        796.86        20.89 o
   5   6  11        550.20        589.36        20.55 o
   6   6  11        793.50        797.77        27.91 o
   7   6  11         70.61         69.47        13.75 o
   8   6  11        217.59        219.82        20.26 o
 -14   7  11          9.63        -10.45        19.64 o
 -13   7  11         70.76         46.98        19.75 o
 -12   7  11        159.40        151.11        21.41 o
 -11   7  11        475.31        449.83        21.82 o
 -10   7  11       1753.36       1809.56        34.58 o
  -9   7  11        547.93        520.36        20.00 o
  -8   7  11         55.59         52.53        12.12 o
  -7   7  11        626.41        653.51        22.62 o
  -6   7  11        668.60        581.22        13.91 o
  -5   7  11        769.45        766.04        18.22 o
  -4   7  11         22.58         12.53         5.44 o
  -3   7  11       2580.50       2578.65        27.48 o
  -2   7  11       2503.22       2479.65        28.62 o
  -1   7  11        397.95        432.29        16.11 o
   0   7  11        617.37        618.34        16.45 o
   1   7  11       1981.40       1906.80        42.13 o
   2   7  11        163.28        170.59        14.48 o
   3   7  11         96.61        117.59        14.33 o
   4   7  11        921.43        899.65        22.46 o
   5   7  11       1733.14       1792.10        35.22 o
   6   7  11       1176.51       1255.27        28.64 o
   7   7  11         20.34         39.98        13.39 o
   8   7  11        312.10        321.46        25.86 o
 -13   8  11         83.28         76.19        20.54 o
 -12   8  11        132.99        126.47        18.07 o
 -11   8  11         16.32         14.86        11.83 o
 -10   8  11        336.62        357.11        17.34 o
  -9   8  11        779.32        802.05        23.96 o
  -8   8  11         10.23          7.79         7.87 o
  -7   8  11        568.05        620.71        22.33 o
  -6   8  11        143.11        171.17         9.11 o
  -5   8  11         11.63         -1.14         5.73 o
  -4   8  11         33.10         26.19         5.68 o
  -3   8  11         92.10         85.28         8.69 o
  -2   8  11       1868.81       1846.47        25.44 o
  -1   8  11       4173.34       4095.72        44.83 o
   0   8  11        243.54        228.77        11.67 o
   1   8  11       1575.88       1565.92        26.55 o
   2   8  11          0.90         -8.38         8.38 o
   3   8  11         17.18          0.30         9.09 o
   4   8  11        645.59        646.42        19.51 o
   5   8  11        281.31        297.47        16.04 o
   6   8  11        309.96        334.35        17.83 o
   7   8  11       1889.68       1999.74        37.56 o
   8   8  11         68.53         77.53        17.01 o
 -13   9  11         23.37         16.64        16.07 o
 -12   9  11         82.38         67.94        19.21 o
 -11   9  11         86.60        116.64        14.37 o
 -10   9  11        469.31        437.92        17.77 o
  -9   9  11        142.51        130.75        12.83 o
  -8   9  11       3336.03       3377.78        43.97 o
  -7   9  11        451.43        434.89        15.52 o
  -6   9  11        409.23        415.98        12.81 o
  -5   9  11         55.98         48.05         7.69 o
  -4   9  11       1027.43       1023.98        20.24 o
  -3   9  11         23.47         11.26         5.57 o
  -2   9  11        160.67        173.98         8.68 o
  -1   9  11       1158.43       1158.83        21.91 o
   0   9  11       2602.58       2604.12        34.06 o
   1   9  11         16.92         30.29        10.42 o
   2   9  11         18.01         14.00         9.05 o
   3   9  11         36.21         27.77        10.30 o
   4   9  11        129.79        102.23        12.52 o
   5   9  11          1.03         -8.95         9.94 o
   6   9  11       1522.83       1629.62        32.95 o
   7   9  11         28.32         49.40        13.50 o
   8   9  11        483.17        532.79        32.29 o
 -13  10  11          0.51        -11.16        14.18 o
 -12  10  11         28.02         31.60        13.83 o
 -11  10  11        127.01        118.53        16.37 o
 -10  10  11        430.53        420.48        29.62 o
  -9  10  11       1618.44       1663.01        34.55 o
  -8  10  11        358.91        417.22        16.66 o
  -7  10  11        525.81        531.51        18.06 o
  -6  10  11       1345.93       1389.77        21.77 o
  -5  10  11        778.48        789.20        17.41 o
  -4  10  11        272.73        275.82        10.16 o
  -3  10  11        854.24        827.21        16.28 o
  -2  10  11         29.93         21.47         6.19 o
  -1  10  11       1051.61       1094.30        19.72 o
   0  10  11        776.83        752.18        19.47 o
   1  10  11       1251.56       1231.55        24.15 o
   2  10  11        799.75        788.55        29.23 o
   3  10  11        283.75        274.90        15.71 o
   4  10  11          1.94         -9.54         9.54 o
   5  10  11       1099.11       1115.57        28.71 o
   6  10  11        188.35        185.39        15.72 o
   7  10  11        656.29        655.98        26.62 o
   8  10  11         85.32         85.96        17.83 o
 -13  11  11        194.90        225.76        21.78 o
 -12  11  11          6.30         -7.96        15.04 o
 -11  11  11        114.42        120.12        16.85 o
 -10  11  11          8.10         -9.19        11.58 o
  -9  11  11          9.54          4.88        10.67 o
  -8  11  11          4.71         -4.58         9.19 o
  -7  11  11        847.40        877.56        20.00 o
  -6  11  11         99.12         80.37         9.43 o
  -5  11  11       1258.36       1231.42        26.58 o
  -4  11  11       1061.71       1110.20        21.40 o
  -3  11  11        205.29        213.25        10.36 o
  -2  11  11        351.43        325.58        10.86 o
  -1  11  11          7.71          2.41         6.79 o
   0  11  11       3226.17       3264.44        41.33 o
   1  11  11       4405.32       4273.11        50.11 o
   2  11  11        916.41        839.55        24.27 o
   3  11  11        690.29        696.51        21.70 o
   4  11  11        212.33        199.31        14.81 o
   5  11  11       2354.23       2341.72        48.41 o
   6  11  11        569.10        589.61        23.82 o
   7  11  11          1.15        -14.20        14.20 o
   8  11  11        236.80        264.88        21.71 o
 -13  12  11        355.93        344.51        26.86 o
 -12  12  11          9.34          3.78        15.03 o
 -11  12  11        165.28        136.09        17.36 o
 -10  12  11         22.39         25.90        12.72 o
  -9  12  11          1.43        -10.64        10.64 o
  -8  12  11         89.77         57.82        15.73 o
  -7  12  11         10.98          1.32         8.13 o
  -6  12  11       1012.27       1066.14        20.40 o
  -5  12  11       4925.70       5133.02        48.60 o
  -4  12  11        986.47        944.73        19.98 o
  -3  12  11        406.56        408.92        13.15 o
  -2  12  11        587.96        595.46        14.53 o
  -1  12  11         41.96         46.50         8.03 o
   0  12  11       2221.49       2173.45        41.51 o
   1  12  11       1582.93       1530.61        31.85 o
   2  12  11       1285.67       1246.88        30.91 o
   3  12  11        800.56        761.27        24.96 o
   4  12  11        165.47        146.82        13.86 o
   5  12  11        227.86        190.25        20.80 o
   6  12  11         25.16         14.58        13.10 o
   7  12  11         24.13          4.66        15.73 o
 -13  13  11         65.89         66.79        19.19 o
 -12  13  11       1571.28       1624.70        44.85 o
 -11  13  11         44.68         34.16        18.76 o
 -10  13  11        141.10        122.29        15.82 o
  -9  13  11          5.49         -7.04        10.83 o
  -8  13  11         10.88         12.04        10.15 o
  -7  13  11         45.22         28.85         8.42 o
  -6  13  11       1906.78       1969.20        32.52 o
  -5  13  11        504.22        523.94        18.34 o
  -4  13  11       2269.87       2263.13        28.59 o
  -3  13  11         19.32         18.25         7.45 o
  -2  13  11          8.90         -7.83         7.83 o
  -1  13  11        151.17        152.05        10.30 o
   0  13  11         92.86         73.07         9.86 o
   1  13  11        681.68        690.10        19.84 o
   2  13  11        994.85        997.98        34.92 o
   3  13  11        286.21        254.15        21.80 o
   4  13  11       2545.27       2435.51        41.96 o
   5  13  11          7.16         16.26        12.45 o
   6  13  11        178.44        169.12        16.73 o
   7  13  11        162.08        151.95        20.01 o
 -12  14  11         71.08         98.19        18.57 o
 -11  14  11       1121.08       1202.35        33.78 o
 -10  14  11        847.50        844.61        35.13 o
  -9  14  11         54.31         42.45        12.25 o
  -8  14  11          0.37         -4.32        10.20 o
  -7  14  11          3.67         -4.38         7.80 o
  -6  14  11          4.54          0.96         7.70 o
  -5  14  11       3583.50       3597.74        42.26 o
  -4  14  11       2080.82       2048.81        27.85 o
  -3  14  11        982.00        954.06        20.44 o
  -2  14  11       1263.02       1260.49        21.10 o
  -1  14  11        114.66        100.94         9.76 o
   0  14  11        122.69        103.22        16.07 o
   1  14  11        375.29        378.75        16.99 o
   2  14  11        135.08        127.72        12.52 o
   3  14  11        820.91        801.67        25.90 o
   4  14  11        377.73        393.67        19.88 o
   5  14  11        370.14        336.64        19.44 o
   6  14  11         21.21         26.11        15.16 o
   7  14  11         29.29          9.45        16.51 o
 -12  15  11        268.56        274.09        22.85 o
 -11  15  11       1010.10       1043.14        32.32 o
 -10  15  11        255.16        263.99        19.49 o
  -9  15  11        651.96        623.53        24.35 o
  -8  15  11          4.91         -4.84         9.63 o
  -7  15  11        296.17        325.44        14.01 o
  -6  15  11       1150.79       1145.27        33.29 o
  -5  15  11        257.72        244.49        12.20 o
  -4  15  11       1825.50       1800.23        26.64 o
  -3  15  11       1840.93       1814.48        28.13 o
  -2  15  11        776.63        762.92        25.13 o
  -1  15  11        225.66        214.25        14.18 o
   0  15  11        123.89        107.87        11.33 o
   1  15  11        354.08        356.92        16.04 o
   2  15  11        338.25        314.26        16.16 o
   3  15  11         51.77         46.44        13.53 o
   4  15  11        680.54        653.18        24.32 o
   5  15  11       2092.92       2205.58        46.22 o
   6  15  11         31.12         47.63        16.98 o
   7  15  11         50.25         67.64        19.27 o
 -12  16  11          5.11         10.56        17.18 o
 -11  16  11        305.35        370.85        23.76 o
 -10  16  11       1562.35       1610.82        37.83 o
  -9  16  11        312.58        337.02        20.37 o
  -8  16  11         65.70         50.75        11.22 o
  -7  16  11        434.06        452.62        15.58 o
  -6  16  11        127.01        123.97        10.79 o
  -5  16  11         13.66         -0.01         7.77 o
  -4  16  11       1739.02       1714.93        26.80 o
  -3  16  11       1129.78       1117.67        24.96 o
  -2  16  11       1534.78       1543.45        32.21 o
  -1  16  11       1321.24       1244.04        22.76 o
   0  16  11          9.62         16.30         8.99 o
   1  16  11         80.59         59.35        11.53 o
   2  16  11        249.86        242.04        20.98 o
   3  16  11         19.82         24.82        13.06 o
   4  16  11        166.83        141.36        17.10 o
   5  16  11        385.73        418.69        21.26 o
   6  16  11        649.51        687.20        30.58 o
 -11  17  11        321.58        301.11        22.94 o
 -10  17  11        257.85        270.53        22.72 o
  -9  17  11        404.93        387.06        21.41 o
  -8  17  11        865.32        879.32        29.34 o
  -7  17  11          0.02         -8.61         8.61 o
  -6  17  11        128.91        125.14        12.76 o
  -5  17  11         15.50         -0.31         8.25 o
  -4  17  11        299.64        359.75        13.83 o
  -3  17  11       2288.77       2315.08        33.62 o
[truncated: 133,052 more chars]
